# Supplementary material for: Genome description of Phlebia radiata 79 with comparative genomics analysis on lignocellulose decomposition machinery of phlebioid fungi
Source: BMC Genomics. 2019 May 28;20:430. doi: 10.1186/s12864-019-5817-8 (PMC6540522; doi:10.1186/s12864-019-5817-8)
Supplement: Supplementary file 1 — GO enrichment analysis of P. radiata genes up-regulated in the presence of spruce wood. Statistically significant up-regulation (p-value < 0.05, log2 FC ≥ 1) was analyzed previously [26] as compared with malt extract cultivation at the two week (2w up-regulated) and/or four week (4w up-regulated) time points of cultivation. (XLSX 11 kb) [file 12864_2019_5817_MOESM1_ESM.xlsx]

## Sheet: Sheet8
			2w up-regulated		4w up-regulated
GO ID	GO Name	GO Category	FDR	P-Value	FDR	P-Value	Enriched among 2w up-regulated	Enriched among 4w up-regulated
GO:0005975	carbohydrate metabolic process	BIOLOGICAL_PROCESS	4.48688e-16	1.02722e-19	2.86531e-09	6.55977e-12	x	x
GO:0016491	oxidoreductase activity	MOLECULAR_FUNCTION	2.13723e-14	9.78585e-18	4.20484e-06	1.3477e-08	x	x
GO:0016798	hydrolase activity, acting on glycosyl bonds	MOLECULAR_FUNCTION	1.26362e-09	2.6036e-12	2.61614e-05	1.19787e-07	x	x
GO:0003824	catalytic activity	MOLECULAR_FUNCTION	1.57002e-08	3.59436e-11	0.000901971	6.40135e-06	x	x
GO:0005618	cell wall	CELLULAR_COMPONENT	2.40964e-07	6.61989e-10	7.51446e-10	1.54831e-12	x	x
GO:0005576	extracellular region	CELLULAR_COMPONENT	3.59818e-07	1.15326e-09	1.99482e-06	5.48027e-09	x	x
GO:0044710	single-organism metabolic process	BIOLOGICAL_PROCESS	1.67093e-06	6.50315e-09	NA	NA	x
GO:0005198	structural molecule activity	MOLECULAR_FUNCTION	1.10387e-05	8.59242e-08	NA	NA	x
GO:0005840	ribosome	CELLULAR_COMPONENT	6.44987e-05	6.2018e-07	NA	NA	x
GO:0030312	external encapsulating structure	CELLULAR_COMPONENT	9.24017e-05	9.30786e-07	3.79209e-06	1.1286e-08	x	x
GO:1901564	organonitrogen compound metabolic process	BIOLOGICAL_PROCESS	0.000140481	1.47943e-06	NA	NA	x
GO:0003735	structural constituent of ribosome	MOLECULAR_FUNCTION	0.000335351	3.76194e-06	NA	NA	x
GO:0030529	intracellular ribonucleoprotein complex	CELLULAR_COMPONENT	0.000690024	8.37254e-06	NA	NA	x
GO:1990904	ribonucleoprotein complex	CELLULAR_COMPONENT	0.000690024	8.37254e-06	NA	NA	x
GO:0071554	cell wall organization or biogenesis	BIOLOGICAL_PROCESS	0.000756688	9.35466e-06	3.92866e-05	2.00333e-07	x	x
GO:0043604	amide biosynthetic process	BIOLOGICAL_PROCESS	0.00234085	3.00109e-05	NA	NA	x
GO:0006412	translation	BIOLOGICAL_PROCESS	0.00281104	3.73261e-05	NA	NA	x
GO:0043043	peptide biosynthetic process	BIOLOGICAL_PROCESS	0.00281104	3.73261e-05	NA	NA	x
GO:0006518	peptide metabolic process	BIOLOGICAL_PROCESS	0.00290752	3.92728e-05	NA	NA	x
GO:0043603	cellular amide metabolic process	BIOLOGICAL_PROCESS	0.00291417	4.00298e-05	NA	NA	x
GO:0044711	single-organism biosynthetic process	BIOLOGICAL_PROCESS	0.00517581	7.70273e-05	NA	NA	x
GO:0044699	single-organism process	BIOLOGICAL_PROCESS	0.0118188	0.000184402	NA	NA	x
GO:0042254	ribosome biogenesis	BIOLOGICAL_PROCESS	0.0126456	0.000205549	0.203244	0.0051414	x
GO:0044723	single-organism carbohydrate metabolic process	BIOLOGICAL_PROCESS	0.0126548	0.000210221	0.588861	0.0218396	x
GO:0006520	cellular amino acid metabolic process	BIOLOGICAL_PROCESS	0.0126548	0.000211492	NA	NA	x
GO:0044281	small molecule metabolic process	BIOLOGICAL_PROCESS	0.0134088	0.000227164	NA	NA	x
GO:0009056	catabolic process	BIOLOGICAL_PROCESS	0.0179909	0.000317146	NA	NA	x
GO:0016810	hydrolase activity, acting on carbon-nitrogen (but not peptide) bonds	MOLECULAR_FUNCTION	0.028138	0.000528232	0.117751	0.00267109	x
GO:0022613	ribonucleoprotein complex biogenesis	BIOLOGICAL_PROCESS	0.0341865	0.000696567	0.122916	0.00284215	x
GO:0051186	cofactor metabolic process	BIOLOGICAL_PROCESS	0.0534063	0.00113708	NA	NA	x
GO:0044712	single-organism catabolic process	BIOLOGICAL_PROCESS	0.0693775	0.00154066	NA	NA	x
GO:0006629	lipid metabolic process	BIOLOGICAL_PROCESS	0.0697506	0.00156492	0.0371096	0.000688158	x	x
GO:0019752	carboxylic acid metabolic process	BIOLOGICAL_PROCESS	0.0770202	0.00176328	NA	NA	x
GO:0043436	oxoacid metabolic process	BIOLOGICAL_PROCESS	0.0775811	0.00179389	NA	NA	x
GO:0006082	organic acid metabolic process	BIOLOGICAL_PROCESS	0.0786543	0.00183671	NA	NA	x
GO:0016787	hydrolase activity	MOLECULAR_FUNCTION	0.0914965	0.00219943	0.382637	0.0117849	x
GO:0055085	transmembrane transport	BIOLOGICAL_PROCESS	0.166051	0.00482793	0.0598018	0.0012048		x
GO:0090150	establishment of protein localization to membrane	BIOLOGICAL_PROCESS	NA	NA	0.045708	0.000889464		x
