# Supplementary material for: Genome description of Phlebia radiata 79 with comparative genomics analysis on lignocellulose decomposition machinery of phlebioid fungi
Source: BMC Genomics. 2019 May 28;20:430. doi: 10.1186/s12864-019-5817-8 (PMC6540522; doi:10.1186/s12864-019-5817-8)
Supplement: Supplementary file 2 — P. radiata gene models encoding CAZymes, their locations in the genome assembly together with transcriptome data and proteome data from spruce wood cultivations [26]. 2w, two week time point of the spruce wood cultivation; 4w, four week time point of the spruce wood cultivation; up, up-regulated; down, down-regulated. (XLSX 44 kb) [file 12864_2019_5817_MOESM2_ESM.xlsx]

## Sheet: Sheet1
						2w-spruce vs malt extract	2w-spruce vs malt extract	2w-spruce vs malt extract	4w-spruce vs malt extract	4w-spruce vs malt extract	4w-spruce vs malt extract
Gene_id	Chromosome	Start	End	Length	Strand	log2 fold change	Adjusted p-value	Differentially expressed (p < 0.05, log2 FC ≥ 1 or ≤ -1)	log2 fold change	Adjusted p-value	Differentially expressed (p < 0.05, log2 FC ≥ 1 or ≤ -1)	Name	CAZy family	Cellulose-binding domain	Signal sequence	Best BlastHit according to Blast2GO
minus.g10273	unitig83	124277	126178	1901	-	8.22	4.857e-64	up	7.27	3.007e-41	up		AA9	CBM1		glycoside hydrolase family 61
minus.g10274	unitig83	126644	128281	1637	-	8.14	2.242e-115	up	6.95	2.527e-68	up		AA9	CBM1		glycoside hydrolase family 61
minus.g3552	unitig120	1015356	1016967	1611	-	9.03	2.284e-117	up	6.31	1.447e-47	up		AA9	CBM1	x	family 61 endoglucanase
plus.g10374	unitig83	131968	133397	1429	+	2.82	1.247e-10	up	-0.36	0.525			AA9	CBM1	x	glycoside hydrolase family 61
plus.g9320	unitig7	272470	274218	1748	+	10.77	3.97e-233	up	10.04	5.815e-166	up		AA9	CBM1	x	glycoside hydrolase family 61
minus.g3349	unitig120	356520	357441	921	-	9.34	3.552e-116	up	8.08	5.902e-73	up		CBM1	CBM1	x	carbohydrate-binding module family 1
plus.g10690	unitig88	52658	54443	1785	+	1.5	3.558e-09	up	0.84	0.004044			CBM1	CBM1	x	PLC-like phosphodiesterase
plus.g12813	unitig63	1073250	1074274	1024	+	9.29	2.15e-108	up	8.2	4.631e-73	up		CBM1	CBM1	x	carbohydrate-binding module family 1
plus.g4579	unitig122	2593265	2594422	1157	+	5.02	3.324e-35	up	5.03	5.845e-29	up		CBM1	CBM1	x	carbohydrate-binding module family 1
plus.g12321	unitig96	2225229	2226630	1401	+	8.78	4.157e-79	up	7.8	3.41e-51	up		CE1	CBM1		carbohydrate-binding module family 1
minus.g10669	unitig88	290600	292321	1721	-	6.31	2.87e-47	up	5.35	5.719e-28	up		CE15	CBM1	x	carbohydrate esterase family 15
minus.g10025	unitig70	2326123	2327874	1751	-	6.97	1.833e-77	up	6.64	1.227e-57	up		CE16	CBM1	x	carbohydrate esterase family 16
minus.g11034	unitig9	672573	674207	1634	-	4.51	1.288e-10	up	4.51	5.365e-09	up		GH10	CBM1	x	glycoside hydrolase family 10
minus.g12190	unitig96	2218334	2219059	725	-	10.31	2.855e-43	up	9.07	1.26e-28	up		GH10	CBM1		glycoside hydrolase family 10
plus.g13357	unitig63	2542325	2543985	1660	+	5.53	1.108e-30	up	-1.01	0.1216			GH10	CBM1	x	glycoside hydrolase family 10
plus.g3697	unitig122	77828	78815	987	+	8.15	2.629e-85	up	6.15	4.759e-40	up		GH11	CBM1	x	endo-1,4-beta-xylanase B precursor
minus.g9081	unitig68	1331556	1332980	1424	-	6.46	1.788e-53	up	5.36	2.688e-30	up		GH131	CBM1	x	carbohydrate-binding module family 1
minus.g7505	unitig59	1210316	1214506	4190	-	5.95	1.354e-33	up	3	8.524e-08	up		GH3	CBM1	x	glycoside hydrolase family 3
minus.g170	unitig0	550776	552011	1235	-	1.29	1.066e-06	up	0.06	0.8701			GH45	CBM1	x	endoglucanase V
plus.g7035	unitig55	122607	123587	980	+	3.14	4.693e-19	up	1.14	0.005795	up		GH45	CBM1	x	endoglucanase V
minus.g2568	unitig113	228335	229958	1623	-	7.69	8.57e-67	up	7.57	4.434e-53	up		GH5_5	CBM1	x	glycoside hydrolase family 5
minus.g8537	unitig61	648284	650294	2010	-	5.13	6.783e-12	up	3.46	3.361e-05	up		GH5_5	CBM1	x	glycoside hydrolase family 5
plus.g7451	unitig59	880036	882024	1988	+	7.79	4.685e-60	up	7.84	1.013e-49	up		GH5_5	CBM1	x	glycoside hydrolase family 5
minus.g319	unitig0	960619	962602	1983	-	8.38	1.907e-73	up	8.04	9.642e-56	up		GH5_7	CBM1	x	glycoside hydrolase family 5
minus.g3390	unitig120	481733	483783	2050	-	0.4	0.3383		-0.91	0.04331			GH5_7	CBM1	x	glycoside hydrolase family 5
plus.g4342	unitig122	1978089	1979995	1906	+	9.08	1.773e-66	up	9	1.207e-53	up		GH6	CBM1	x	glycoside hydrolase family 6
minus.g2003	unitig112	797304	798956	1652	-	-1.52	1.282e-07	down	-1.69	9.338e-08	down		GH7	CBM1	x	glycoside hydrolase family 7
minus.g5595	unitig23	68862	70748	1886	-	10.61	3.092e-92	up	9.83	3.246e-65	up		GH7	CBM1	x	glycoside hydrolase family 7
minus.g8589	unitig61	802734	805136	2402	-	0.74	0.1787		-0.69	0.2792			GH7	CBM1	x	glycoside hydrolase family 7
plus.g2026	unitig112	755714	757366	1652	+	-0.62	0.1468		-1.89	3.024e-05	down		GH7	CBM1	x	glycoside hydrolase family 7
plus.g3857	unitig122	559368	561838	2470	+	5.87	6.35e-45	up	0.49	0.3564			GH7	CBM1	x	glycoside hydrolase family 7
plus.g8163	unitig59	2827583	2830439	2856	+	6.38	1.063e-20	up	7.62	2.479e-24	up		GH7	CBM1	x	glycoside hydrolase family 7
minus.g10006	unitig70	2266991	2268712	1721	-	4.78	2.977e-36	up	3.98	6.874e-21	up		GH28		x	glycoside hydrolase family 28
minus.g10100	unitig72	109418	110659	1241	-								PL14			polysaccharide lyase family 14
minus.g10180	unitig72	350306	353075	2769	-	1.33	4.759e-06	up	0.58	0.08871			GH16			glycoside hydrolase family 16
minus.g10380	unitig87	81489	84149	2660	-	6.29	1.2e-95	up	4.9	2.534e-47	up		GH16			glycoside Hydrolase Family 16
minus.g10413	unitig87	197846	202034	4188	-	3.29	2.205e-42	up	1.53	3.076e-08	up		AA5_1		x	copper radical oxidase
minus.g10415	unitig87	208701	213132	4431	-	-0.82	6.62e-06		-1.79	3.497e-19	down		AA5_1			copper radical oxidase
minus.g10672	unitig88	304319	306635	2316	-							Lacc5	AA1		x	laccase
minus.g10768	unitig89	264533	265591	1058	-								CE16			carbohydrate esterase family 16
minus.g10886	unitig9	205559	208591	3032	-	2.38	1.52e-10	up	0.59	0.1975			GH74		x	glycoside hydrolase family 74
minus.g10967	unitig9	444606	445769	1163	-								GH37			glycoside hydrolase family 37
minus.g11001	unitig9	566251	570200	3949	-	1.32	1.106e-06	up	1.21	7.406e-05	up		GH37			glycoside hydrolase family 37
minus.g11035	unitig9	674985	676310	1325	-	-0.71	0.007233		0.83	0.001825			GH10		x	glycoside hydrolase family 10
minus.g11036	unitig9	677415	678879	1464	-	10.69	2.101e-52	up	7.94	4.348e-25	up		GH10		x	glycoside hydrolase family 10
minus.g11037	unitig9	679878	681272	1394	-	7.23	8.118e-99	up	-0.03	0.9549			GH10		x	glycoside hydrolase family 10
minus.g11038	unitig9	682706	684814	2108	-	-0.33	0.1191		-0.51	0.0274			GH17			glycoside hydrolase family 17
minus.g11062	unitig9	747240	749123	1883	-								GH5			glycoside hydrolase family 5
minus.g11087	unitig9	829309	832069	2760	-	-3.31	6.093e-59	down	-1.9	9.048e-23	down		AA3			GMC oxidoreductase
minus.g11088	unitig9	832488	835285	2797	-	0.22	0.2461		0.44	0.02789			AA3			GMC oxidoreductase
minus.g11349	unitig9	1591591	1594384	2793	-	11.15	0	up	9.6	8.9e-260	up		AA3_3			N/A
minus.g11462	unitig9	1911055	1912687	1632	-	2.88	1.023e-18	up	2.46	8.219e-12	up		GH43			N/A
minus.g11527	unitig96	80838	82071	1233	-	-1.96	2.672e-31	down	-2.36	4.968e-36	down		GH16		x	N/A
minus.g11627	unitig96	412583	417029	4446	-	-4.7	1.609e-87	down	-4.73	1.407e-71	down		AA3			N/A
minus.g11635	unitig96	435897	438491	2594	-	-5.15	1.82e-41	down	-6.35	1.464e-50	down		AA3		x	N/A
minus.g11656	unitig96	508067	509634	1567	-	5.9	2.726e-78	up	3.8	2.004e-27	up		GH10			N/A
minus.g11677	unitig96	562448	564429	1981	-	-0.61	0.1468		-2.54	6.425e-09	down		GH28			N/A
minus.g11678	unitig96	565806	567852	2046	-	3.17	2.38e-26	up	3.11	8.437e-21	up		GH28			N/A
minus.g11721	unitig96	692964	694335	1371	-	-0.38	0.6747		-2.43	0.01578	down		GH18		x	N/A
minus.g11722	unitig96	699793	701291	1498	-	4.24	1.954e-17	up	4.39	2.252e-15	up		GH18		x	N/A
minus.g11950	unitig96	1403871	1407329	3458	-	3.58	5.069e-05	up	2.68	0.006111	up		GH5			N/A
minus.g11952	unitig96	1410773	1412873	2100	-	-1.58	5.236e-05	down	-1.2	0.002347	down		GH5		x	N/A
minus.g12028	unitig96	1703934	1709312	5378	-								GH13			glycoside hydrolase family 13
minus.g1212	unitig107	529946	532535	2589	-	2.43	1.9e-19	up	2.61	2.31e-18	up		GH5			glycoside hydrolase family 5
minus.g12120	unitig96	2006973	2009181	2208	-	-0.42	0.1514		-1.82	1.202e-08	down		GH47			N/A
minus.g12140	unitig96	2076689	2078957	2268	-	0.7	0.0006833		0.62	0.007326			GH47			N/A
minus.g12191	unitig96	2219069	2219970	901	-	11.55	6.343e-54	up	10.78	6.439e-40	up		GH10		x	glycoside hydrolase family 10
minus.g12202	unitig96	2245491	2248158	2667	-	-3.19	1.14e-63	down	-2.52	3.365e-39	down		GH76?			N/A
minus.g12203	unitig96	2249420	2252199	2779	-	-0.96	0.001176		-0.15	0.6833			GH76?			N/A
minus.g12205	unitig96	2253569	2256310	2741	-	-1.25	4.014e-07	down	0.37	0.1697			GH76			N/A
minus.g12406	unitig63	328186	329646	1460	-	-0.59	0.004746		-0.32	0.2062			GH128		x	N/A
minus.g12407	unitig63	330140	331531	1391	-	-0.33	0.08945		-0.88	2.684e-05			GH128		x	N/A
minus.g1242	unitig11	13855	16472	2617	-								AA3_3			alcohol oxidase
minus.g12439	unitig63	412992	416498	3506	-	-0.71	2.427e-05		-0.45	0.01761			GH47		x	glycoside hydrolase family 47
minus.g12644	unitig63	997605	1000089	2484	-	-2.28	3.178e-19	down	-2.45	3.51e-18	down		GH79			N/A
minus.g12660	unitig63	1034175	1040752	6577	-								GH2			glycoside hydrolase family 2
minus.g12864	unitig63	1601113	1603897	2784	-	-0.74	0.0003345		-0.23	0.3737			GH16			N/A
minus.g12950	unitig63	1807164	1808764	1600	-	1.31	1.404e-07	up	1.34	1.759e-06	up		GH105		x	N/A
minus.g13158	unitig63	2371202	2373906	2704	-	1.49	4.483e-16	up	2.03	3.108e-23	up		GH5			N/A
minus.g1393	unitig11	486171	487975	1804	-								GH5		x	glycoside hydrolase family 5
minus.g1413	unitig11	529052	531676	2624	-	0.55	0.01465		0.07	0.798			AA3_4			pyranose oxidase
minus.g1527	unitig11	870416	872830	2414	-	-2.67	5.109e-64	down	-2.67	1.174e-51	down		AA1		x	multicopper oxidase
minus.g16	unitig0	62457	67751	5294	-	3	4.253e-21	up	4.73	2.446e-41	up		GH92			glycoside hydrolase family 92
minus.g169	unitig0	549016	549817	801	-	6.67	2.289e-40	up	4.47	9.747e-16	up		GH45		x	endoglucanase V
minus.g1701	unitig11	1407345	1408449	1104	-	2.72	1.006e-85	up	2.11	2.706e-42	up		AA6			benzoquinone reductase
minus.g1769	unitig112	81312	82785	1473	-	-2.19	1.559e-10	down	-2.14	2.72e-09	down		GH5		x	glycoside hydrolase family 5
minus.g1785	unitig112	124987	126372	1385	-	11.17	7.223e-56	up	11.34	1.485e-49	up		CE15		x	carbohydrate esterase family 15
minus.g2094	unitig112	1092954	1098261	5307	-	0.73	0.00153		1.09	1.825e-05	up		GH3?			glycoside hydrolase family 3
minus.g2138	unitig112	1272388	1274820	2432	-	2.12	7.719e-17	up	1.65	8.596e-09	up		GH127			glycoside hydrolase family 127
minus.g2146	unitig112	1290875	1292630	1755	-	1.5	1.574e-08	up	0.68	0.02796			AA5			galactose oxidase
minus.g2190	unitig112	1397624	1399329	1705	-	0.42	0.04221		0.53	0.02232			GH16		x	glycoside hydrolase family 16
minus.g2192	unitig112	1400157	1401868	1711	-	-1.36	1.53e-11	down	-2.31	4.318e-25	down		GH16		x	glycoside hydrolase family 16
minus.g2195	unitig112	1405565	1407261	1696	-	-1.19	5.916e-10	down	-1.14	1.035e-07	down		GH16		x	glycoside hydrolase family 16
minus.g2246	unitig112	1587919	1590394	2475	-	-1.14	8.82e-11	down	-1.13	9.901e-09	down		GH79			glycoside hydrolase family 79
minus.g2247	unitig112	1591012	1594197	3185	-	0.91	0.001089		1.88	4.888e-10	up		GH79			glycoside hydrolase family 79
minus.g2301	unitig112	1775661	1778307	2646	-	0.78	1.666e-08		0.9	4.425e-09			GH79		x	glycoside hydrolase family 79
minus.g2306	unitig112	1790256	1793513	3257	-								GH3			glycoside hydrolase family 3
minus.g2361	unitig112	1935193	1937636	2443	-	1.25	2.053e-11	up	0.88	2.713e-05			GH78		x	glycoside hydrolase family 78
minus.g2423	unitig112	2140130	2142742	2612	-	-0.98	1.341e-06		-0.63	0.005344			AA3			GMC oxidoreductase
minus.g2446	unitig112	2211344	2214252	2908	-	-3.28	6.297e-19	down	-3.62	1.125e-18	down		AA3			GMC oxidoreductase
minus.g2472	unitig112	2309321	2311420	2099	-	-1.88	5.201e-18	down	-2.47	2.668e-24	down		AA8			iron reductase
minus.g2505	unitig113	76878	80100	3222	-	2.27	1.302e-08	up	2.54	1.155e-08	up		GH3		x	glycoside hydrolase family 3
minus.g2559	unitig113	206577	208932	2355	-	4.18	3.674e-56	up	3.52	7.745e-34	up		GH1			glycoside hydrolase family 1
minus.g2565	unitig113	219981	221324	1343	-	2.82	2.347e-10	up	0.28	0.6371			GH5_5			glycoside hydrolase family 5
minus.g2832	unitig117	402081	404098	2017	-	3.81	1.285e-66	up	2.76	6.44e-29	up		GH5_22			glycoside hydrolase family 5
minus.g300	unitig0	884162	891482	7320	-	-1.65	1.079e-20	down	-1.6	1.546e-16	down		AA3			aryl-alcohol-oxidase from pleurotus Eryingii
minus.g3073	unitig12	213655	215365	1710	-	11.71	2.574e-266	up	4.54	3.663e-34	up	Lip1	AA2		x	class II peroxidase
minus.g3129	unitig12	389116	391191	2075	-	1.5	0.001089	up	2.3	4.861e-06	up		GH18		x	glycoside hydrolase family 18
minus.g3151	unitig12	446439	449508	3069	-	6.55	4.443e-94	up	7.38	4.968e-97	up		GH47			glycoside hydrolase family 47
minus.g3209	unitig12	599408	601412	2004	-	2.03	2.003e-16	up	2.41	9.457e-19	up		GH28		x	glycoside hydrolase family 28
minus.g3292	unitig120	180891	184975	4084	-	-0.97	1.383e-09		0.18	0.3493			AA5_1		x	copper radical oxidase
minus.g3319	unitig120	264597	266759	2162	-								GH76			hypothetical protein PENSPDRAFT_749801
minus.g3340	unitig120	332872	335113	2241	-								GH76			glycoside hydrolase family 76
minus.g353	unitig0	1063636	1070614	6978	-								CE9			carbohydrate esterase family 9
minus.g356	unitig0	1083195	1084721	1526	-							MnP4-short	AA2		x	manganese peroxidase
minus.g3827	unitig122	571519	573083	1564	-	3.49	1.462e-36	up	2.22	1.25e-12	up	MnP6-long	AA2		x	manganese peroxidase
minus.g3883	unitig122	740675	742229	1554	-	1.72	4.144e-12	up	1.87	4.853e-12	up		GH55			glycoside hydrolase family 55
minus.g3957	unitig122	973703	975166	1463	-	7.95	2.464e-186	up	7.82	1.146e-150	up		CE16		x	carbohydrate esterase family 16
minus.g3993	unitig122	1075942	1078100	2158	-	0.18	0.2655		0.34	0.0466			CE16			carbohydrate esterase family 16
minus.g4078	unitig122	1314860	1317256	2396	-	-6.37	1.272e-202	down	-5.84	1.359e-165	down		AA1		x	multicopper oxidase
minus.g4118	unitig122	1431092	1433942	2850	-	0.69	1.894e-05		0.56	0.002427			GH5			glycoside hydrolase family 5
minus.g4244	unitig122	1812180	1813373	1193	-	-0.78	0.007739		-0.24	0.4522			CE16			carbohydrate esterase family 16
minus.g4265	unitig122	1864670	1866629	1959	-	7.7	1.286e-183	up	6.9	2.374e-119	up		AA5_1		x	glyoxal oxidase precursor
minus.g434	unitig0	1335339	1335979	640	-	5.15	6.354e-89	up	4.85	7.14e-66	up		GH16			glycoside hydrolase family 16
minus.g435	unitig0	1336094	1336714	620	-	4.11	4.399e-60	up	3.89	2.968e-45	up		GH16		x	glycoside hydrolase family 16
minus.g4364	unitig122	2088955	2090249	1294	-	2.92	3.66e-19	up	1.85	6.234e-07	up		GH53		x	arabinogalactan endo-1,4-beta-galactosidase
minus.g4431	unitig122	2281734	2284612	2878	-								GH31			glycoside hydrolase family 31
minus.g4481	unitig122	2442117	2444686	2569	-	2.5	1.001e-12	up	1.65	3.815e-05	up		GH43		x	galactan 1,3-beta-galactosidase
minus.g4573	unitig122	2664429	2666881	2452	-	-1.57	2.873e-05	down	-0.78	0.03919			AA5_1		x	copper radical oxidase
minus.g4588	unitig122	2701772	2703899	2127	-	-0.59	0.0004717		-0.59	0.001331			GH47			glycoside hydrolase family 47
minus.g4639	unitig122	2847421	2851853	4432	-	5.38	2.36e-80	up	5.84	5.387e-77	up		GH92			glycoside hydrolase family 92
minus.g4793	unitig122	3312012	3312871	859	-								AA3			GMC oxidoreductase
minus.g4799	unitig122	3332683	3334392	1709	-	-2.03	3.342e-07	down	-2.12	1.944e-07	down		AA3			GMC oxidoreductase
minus.g5079	unitig16	514490	516510	2020	-	0.98	0.001194		0.81	0.01786			AA3			GMC oxidoreductase
minus.g531	unitig0	1619001	1620604	1603	-	-3.46	5.266e-50	down	-4.3	1.083e-61	down		AA9		x	polysaccharide monooxygenase Cel61a
minus.g5364	unitig22	143150	147310	4160	-	4.01	8.531e-27	up	3.91	8.501e-21	up		GH115		x	glycoside hydrolase family 115
minus.g5452	unitig22	451464	454431	2967	-	-5.47	3.019e-123	down	-4	1.374e-56	down		AA3_3			alcohol oxidase
minus.g5514	unitig22	646346	648146	1800	-	-2.36	1.338e-62	down	-1.75	1.697e-29	down		GH13		x	glycoside hydrolase family 13
minus.g5537	unitig22	724959	727588	2629	-	-1.85	1.263e-16	down	-1.78	5.944e-14	down		GH79			glycoside hydrolase family 79
minus.g5539	unitig22	734798	737323	2525	-	-4.7	2.366e-119	down	-5.12	3.354e-115	down		GH79		x	glycoside hydrolase family 79
minus.g5675	unitig23	320613	324591	3978	-	2.04	5.248e-12	up	2.55	3.971e-15	up		GH35		x	glycoside hydrolase family 35
minus.g5676	unitig23	325806	331200	5394	-	1.91	2.914e-12	up	1.74	1.463e-08	up		GH35			glycoside hydrolase family 35
minus.g5721	unitig23	441140	442313	1173	-	7.38	5.431e-24	up	6.58	2.444e-16	up		GH12		x	glycoside hydrolase family 12
minus.g5729	unitig23	461480	463670	2190	-	6.39	4.968e-205	up	3.37	7.936e-47	up		AA3_2		x	aryl-alcohol-oxidase from pleurotus Eryingii
minus.g5808	unitig23	721438	723684	2246	-	0.63	0.01517		-0.52	0.08309			GH20		x	glycoside hydrolase family 20
minus.g589	unitig0	1807166	1808363	1197	-	-1.58	0.002873	down	-0.36	0.4862			CE16		x	carbohydrate esterase family 16
minus.g591	unitig0	1811832	1813225	1393	-	0.86	7.575e-06		0.8	0.0002293			GH23		x	glycoside hydrolase family 23
minus.g6235	unitig28	370313	372982	2669	-	1.28	8.144e-12	up	0.75	0.0005105			GH47			glycoside hydrolase family 47
minus.g6284	unitig28	501071	502897	1826	-	5	6.694e-29	up	3.43	1.003e-11	up		GH5		x	glycoside hydrolase family 5
minus.g6342	unitig28	667986	670354	2368	-	0.27	0.3924		0.98	0.002044			GH89		x	glycoside hydrolase family 89
minus.g6399	unitig38	18316	21786	3470	-	5.02	1.762e-36	up	4.73	1.155e-26	up		GH3			glycoside hydrolase family 3
minus.g6582	unitig38	593693	596803	3110	-	3.95	2.401e-81	up	4.14	2.811e-77	up		AA3_3			alcohol oxidase
minus.g6689	unitig38	899593	902289	2696	-	-1.62	3.471e-10	down	-2.05	2.916e-13	down		AA3_3			alcohol oxidase
minus.g6827	unitig5	193998	195694	1696	-	12.65	0	up	6.44	4.858e-91	up	Lip2	AA2		x	lignin peroxidase precursor
minus.g7082	unitig59	133049	135550	2501	-	-1.12	8.079e-13	down	-1.33	2.656e-14	down		GH16			glycoside hydrolase family 16
minus.g7090	unitig59	147083	149738	2655	-	-2.48	2.363e-29	down	-1.52	5.812e-10	down		AA3			glucose dehydrogenase
minus.g7093	unitig59	154575	157160	2585	-	-1.77	2.569e-14	down	-1.3	3.239e-08	down		AA3		x	glucose dehydrogenase
minus.g7290	unitig59	668629	671669	3040	-	6.39	1.773e-50	up	5.68	1.006e-32	up		GH74		x	glycoside hydrolase family 74
minus.g730	unitig0	2256060	2259930	3870	-	3.19	1.058e-11	up	1.57	0.003763	up		GH55			glycoside hydrolase family 55
minus.g7380	unitig59	889060	890479	1419	-	2.06	1.741e-16	up	0.85	0.00365			CE1			carbohydrate esterase family 1
minus.g7504	unitig59	1205505	1209660	4155	-	-0.23	0.2838		-1.36	3.958e-10	down		GH3		x	glycoside hydrolase family 3
minus.g7595	unitig59	1416388	1418830	2442	-								GH18		x	glycoside hydrolase family 18
minus.g7606	unitig59	1455868	1457511	1643	-								CE4		x	carbohydrate esterase family 4
minus.g7664	unitig59	1626733	1629080	2347	-	0.55	0.004683		0.46	0.03949			GH16			glycoside hydrolase family 16
minus.g7989	unitig59	2480783	2482936	2153	-	5.46	9.047e-135	up	3.19	3.103e-38	up		GH47			glycoside hydrolase family 47
minus.g807	unitig0	2516157	2518065	1908	-	2.76	2.24e-12	up	1.27	0.005296	up		GH79		x	glycoside hydrolase family 79
minus.g8238	unitig6	237827	239153	1326	-	1.11	3.806e-06	up	-0.33	0.265			AA9		x	glycoside hydrolase family 61
minus.g8260	unitig6	291322	293234	1912	-							MnP5-short	AA2		x	versatile peroxidase VPL2
minus.g8261	unitig6	294654	296780	2126	-	-0.39	0.03044		-0.18	0.3887			AA3			GMC oxidoreductase
minus.g8448	unitig61	397183	398309	1126	-	-0.29	0.6708		-4.78	2.24e-06	down		GH25		x	glycoside hydrolase family 25
minus.g862	unitig0	2674545	2677320	2775	-	-1.88	2.202e-23	down	-2.41	6.497e-31	down		AA3			GMC oxidoreductase
minus.g8779	unitig68	413323	419190	5867	-	-2.9	1.553e-27	down	-2.66	6.677e-19	down		GH15			glycoside hydrolase family 15
minus.g8873	unitig68	713929	718780	4851	-	1.55	0.0001963	up	1.17	0.01372	up		PL4			polysaccharide lyase family 4
minus.g8878	unitig68	734896	737183	2287	-	0.92	3.937e-06		1.3	4.718e-09	up		GH16			glycoside hydrolase family 16
minus.g9042	unitig68	1229435	1231684	2249	-	-0.62	0.046		-0.1	0.799		Lacc3	AA1		x	laccase
minus.g9090	unitig68	1357039	1358708	1669	-	3.02	4.538e-35	up	2.52	4.1e-20	up		CE16			carbohydrate esterase family 16
minus.g9237	unitig7	292991	296837	3846	-								AA3			glucose oxidase
minus.g9346	unitig70	254967	257650	2683	-								GH13			glycoside hydrolase family 13
minus.g9514	unitig70	770746	773282	2536	-	-1.03	0.01621	down	-0.74	0.1339			GH13		x	glycoside hydrolase family 13
minus.g9517	unitig70	779145	780819	1674	-	0.52	0.005673		0.59	0.005633			AA8			SMAD FHA domain-containing
minus.g9519	unitig70	787234	789769	2535	-								GH18		x	glycoside hydrolase family 18
minus.g9540	unitig70	846037	849021	2984	-	0.51	0.003833		0.57	0.003648			GH16			glycoside Hydrolase Family 16
minus.g9719	unitig70	1390888	1394785	3897	-	1.39	1.573e-07	up	1.19	6.938e-05	up		GH95		x	glycoside hydrolase family 95
minus.g9779	unitig70	1582864	1586359	3495	-	1.71	7.005e-10	up	0.93	0.003721			GH29		x	glycoside hydrolase family 29
minus.g9942	unitig70	2082390	2084358	1968	-	2.61	2.86e-10	up	2.23	1.666e-06	up		CE9			carbohydrate esterase family 9
plus.g10028	unitig70	2016568	2019166	2598	+								AA3_3			alcohol oxidase
plus.g10030	unitig70	2023421	2025565	2144	+								GH5			glycoside hydrolase family 5
plus.g10031	unitig70	2026202	2027571	1369	+	0.96	0.0001086		0.55	0.05642			GH5			glycoside hydrolase
plus.g10079	unitig70	2182847	2186161	3314	+	0.64	0.006679		0.4	0.1487			GH31		x	glycoside hydrolase family 31
plus.g10269	unitig72	298596	299657	1061	+								GH76			glycoside hydrolase family 76
plus.g10527	unitig87	222132	226352	4220	+	7.15	3.399e-94	up	7.07	1.361e-74	up		AA5_1		x	copper radical oxidase
plus.g10556	unitig87	315022	316510	1488	+	0.71	0.0001357		0.65	0.001802			GH105		x	glycoside hydrolase family 105
plus.g10562	unitig87	340913	343046	2133	+	5.04	3.515e-73	up	4.66	1.476e-50	up	MnP2-long	AA2		x	manganese peroxidase
plus.g10617	unitig87	520502	522288	1786	+	-0.96	5.649e-06		-0.53	0.02549			GH16		x	glycoside hydrolase family 16
plus.g10695	unitig88	71890	73093	1203	+	-1.63	9.537e-08	down	-2.08	8.346e-10	down		AA9		x	glycoside hydrolase family 61
plus.g11041	unitig9	369245	371325	2080	+	1.72	0.03374	up	2.17	0.01417	up		GH18		x	glycoside hydrolase
plus.g11059	unitig9	418263	420138	1875	+	10.72	0	up	7.3	5.848e-116	up	Lip3	AA2		x	lignin peroxidase isozyme
plus.g11061	unitig9	422523	424182	1659	+	2.12	1.095e-05	up	-1.73	0.001728	down	Lip4	AA2		x	lignin peroxidase isozyme
plus.g1128	unitig107	141568	143456	1888	+	2.24	6.538e-24	up	1.12	1.303e-05	up		CE4			glycoside hydrolase deacetylase
plus.g11285	unitig9	1101665	1104330	2665	+	0.62	1.776e-05		0.08	0.66			AA14		x	tubulin beta-2 chain
plus.g1129	unitig107	143719	145768	2049	+	2.07	3.936e-10	up	1.72	1.779e-06	up		PL14		x	polysaccharide lyase family 14
plus.g11303	unitig9	1148661	1150666	2005	+								AA14		x	hypothetical protein PHLGIDRAFT_125488
plus.g11402	unitig9	1416906	1419479	2573	+								GH13			glycoside hydrolase family 13
plus.g11538	unitig9	1780628	1781929	1301	+	9.46	3.95e-105	up	6.08	2.796e-36	up		AA9		x	glycoside hydrolase family 61
plus.g11539	unitig9	1782555	1784094	1539	+	11.33	2.779e-171	up	9.95	1.797e-109	up		AA9			glycoside hydrolase family 61
plus.g11763	unitig96	482772	484713	1941	+	-0.51	0.004773		-0.41	0.0459			CE4		x	carbohydrate esterase family 4
plus.g11818	unitig96	621047	622727	1680	+	0.07	0.6849		0.43	0.01949			GH16		x	glycoside hydrolase family 16
plus.g11819	unitig96	623342	624991	1649	+								GH16		x	glycoside hydrolase family 16
plus.g11923	unitig96	966648	968184	1536	+	4.26	7.996e-30	up	4.15	3.391e-23	up		CE8		x	pectinesterase
plus.g11941	unitig96	1009371	1013955	4584	+	0.09	0.7735		-1.16	8.143e-05	down		GH35		x	glycoside hydrolase family 35
plus.g1197	unitig107	318404	321110	2706	+	-0.64	0.003158		-1.16	1.116e-06	down		GH5			glycoside hydrolase family 5
plus.g1199	unitig107	328607	332002	3395	+	-3.41	3.688e-30	down	-3.38	4.012e-24	down		GH31		x	glycoside hydrolase family 31
plus.g120	unitig0	376511	381290	4779	+	4.07	1.726e-32	up	4.95	1.568e-38	up		GH92			glycoside hydrolase family 92
plus.g1220	unitig107	408685	411817	3132	+	1.02	6.98e-09	up	0.35	0.09683			GH3			glycoside hydrolase family 3
plus.g12221	unitig96	1947023	1949089	2066	+	-1.88	1.918e-07	down	-2.13	3.609e-08	down		AA3			GMC oxidoreductase
plus.g12325	unitig96	2234104	2235058	954	+								GH16		x	glycoside hydrolase family 16
plus.g12347	unitig96	2296458	2298914	2456	+	-1.83	2.489e-16	down	-0.37	0.1099			GH76?			glycoside hydrolase family 76
plus.g12348	unitig96	2300892	2303623	2731	+	-2.03	8.056e-08	down	-1.15	0.001462	down		GH76?			glycoside hydrolase family 76
plus.g1235	unitig107	452193	453375	1182	+	1.73	6.043e-08	up	1.5	2.938e-05	up		PL14		x	polysaccharide Lyase Family 14
plus.g1236	unitig107	454045	455378	1333	+	-0.89	5.463e-05		-1.2	1.247e-06	down		PL14		x	polysaccharide lyase family 14
plus.g12467	unitig63	151538	155201	3663	+	4.86	3.317e-89	up	3.08	1.301e-29	up		CE9			composite domain of metallo-dependent hydrolase
plus.g12529	unitig63	308034	310609	2575	+	2.94	1.755e-22	up	3.56	1.818e-26	up		GH125			glycoside hydrolase family 125
plus.g12705	unitig63	787457	788458	1001	+	1.42	0.0002818	up	1.33	0.001585	up		AA6			benzoquinone reductase
plus.g12717	unitig63	826369	828803	2434	+								GH13			glycoside hydrolase family 13
plus.g12920	unitig63	1368131	1370910	2779	+	-2.06	5.958e-23	down	-2.49	5.768e-27	down		GH18			glycoside hydrolase family 18
plus.g12991	unitig63	1530466	1537445	6979	+	1.52	1.877e-28	up	1.71	6.689e-29	up		GH2		x	glycoside hydrolase family 2
plus.g13166	unitig63	1995728	1997848	2120	+	-0.42	0.04195		-0.51	0.02404			GH9		x	glycoside hydrolase family 9
plus.g1319	unitig11	119592	121771	2179	+								AA3_2		x	aryl-alcohol-oxidase
plus.g1322	unitig11	128790	130367	1577	+	-4.12	3.251e-88	down	-4.47	1.73e-88	down		GH18		x	glycoside hydrolase family 18
plus.g13241	unitig63	2213104	2214788	1684	+								CE4		x	carbohydrate esterase family 4
plus.g13338	unitig63	2487293	2489894	2601	+	0.61	8.471e-05		0.73	2.638e-05			GH85			glycoside hydrolase family 85
plus.g13361	unitig63	2554731	2556689	1958	+	2.75	5.743e-16	up	2.29	1.896e-09	up		GH79		x	glycoside hydrolase family 79
plus.g13368	unitig63	2577201	2580340	3139	+	0.77	0.00019		1.15	3.053e-07	up		GH92		x	glycoside hydrolase family 92
plus.g13374	unitig63	2591194	2592176	982	+	7.45	4.156e-137	up	6.27	4.973e-79	up		AA9		x	glycoside hydrolase family 61
plus.g1349	unitig11	218459	221386	2927	+	2.97	4.311e-15	up	2.51	3.969e-09	up		GH1			glycoside hydrolase family 1
plus.g1419	unitig11	439626	442685	3059	+	11.85	0	up	10.23	2.865e-239	up	MnP1-long	AA2		x	manganese peroxidase
plus.g1493	unitig11	664397	666203	1806	+	-1.21	0.01821	down	-0.54	0.3374			GH28		x	endo-polygalacturonase PG1
plus.g1505	unitig11	699073	701669	2596	+	1.85	1.909e-08	up	1.49	5.535e-05	up		GH28		x	glycoside hydrolase family 28
plus.g159	unitig0	484310	485601	1291	+	-0.76	0.003527		-1.11	9.463e-05	down		GH16		x	glycoside hydrolase family 16
plus.g1609	unitig11	999933	1002986	3053	+	-0.29	0.06648		1.05	2.352e-11	up		GH76?			glycoside hydrolase family 76
plus.g1633	unitig11	1083950	1087303	3353	+	2.67	3.099e-26	up	2.79	4.639e-23	up		GH51		x	glycoside hydrolase family 51
plus.g1671	unitig11	1195084	1197974	2890	+	4.88	1.062e-12	up	4.56	1.751e-09	up		GH44		x	glycoside hydrolase family 44
plus.g17	unitig0	59342	61844	2502	+	-0.29	0.4931		-1.02	0.019	down		AA5		x	glyoxal oxidase
plus.g1739	unitig11	1409605	1410526	921	+	-3.11	7.354e-09	down	-4.54	5.187e-11	down		AA6			benzoquinone reductase
plus.g1803	unitig112	79792	81142	1350	+	-6.87	1.274e-85	down	-9.2	7.612e-59	down		GH16		x	glycoside hydrolase family 16
plus.g1832	unitig112	155549	157216	1667	+	1.5	1.251e-09	up	0.9	0.001425			GH16		x	glycoside hydrolase family 16
plus.g2038	unitig112	802957	806079	3122	+	0.43	0.09666		0.65	0.0225			GH18		x	glycoside hydrolase family 18
plus.g2138	unitig112	1101706	1104006	2300	+	-0.57	0.0058		-1.36	8.678e-10	down		GH3			glycoside hydrolase family 3
plus.g2258	unitig112	1465797	1472227	6430	+	-2.58	1.344e-18	down	-2.44	7.447e-14	down		GH18			glycoside hydrolase family 18
plus.g2504	unitig112	2280807	2285853	5046	+	0.86	2.208e-06		0.54	0.01079			GH38			glycoside hydrolase family 38
plus.g2530	unitig113	32633	34456	1823	+	-1.24	0.0008536	down	-0.97	0.02233			GH18		x	glycoside hydrolase family 18
plus.g2684	unitig114	221551	224762	3211	+								GH5			glycoside hydrolase family 5
plus.g2874	unitig117	404896	406581	1685	+	4.81	8.998e-163	up	4.03	1.571e-92	up		GH5_22			glycoside hydrolase family 5
plus.g2937	unitig117	622080	624416	2336	+	0.6	0.03944		1	0.001006	up	Lacc4	AA1		x	laccase
plus.g3089	unitig12	156585	158480	1895	+	0.66	0.0004722		0.06	0.8148			GH5		x	glycoside hydrolase family 5
plus.g3199	unitig12	493971	495532	1561	+								GH16			glycoside hydrolase family 16
plus.g3262	unitig12	664598	665895	1297	+								AA14		x	hypothetical protein PHACADRAFT_89092
plus.g3358	unitig120	283215	283978	763	+								GH76			glycoside hydrolase family 76
plus.g3551	unitig120	917361	918018	657	+								GH16		x	glycoside hydrolase family 16
plus.g3620	unitig120	1120008	1121466	1458	+	1.33	2.461e-13	up	0.99	1.343e-06			GH16			glycoside hydrolase family 16
plus.g363	unitig0	1027019	1030624	3605	+	4.81	3.128e-81	up	3.99	1.215e-45	up		CE9			carbohydrate esterase family 9
plus.g3721	unitig122	147098	150220	3122	+	1.82	0.0211	up	3.6	1.696e-05	up		GH3			glycoside hydrolase family 3
plus.g373	unitig0	1057697	1061487	3790	+	1.44	4.791e-10	up	1.26	1.456e-06	up		CE9			carbohydrate esterase family 9
plus.g3783	unitig122	326247	328230	1983	+	-2.89	7.158e-29	down	-2.61	8.984e-20	down		GH88		x	glycoside hydrolase family 88
plus.g3790	unitig122	343257	345904	2647	+								GH3			glycoside hydrolase family 3
plus.g3871	unitig122	596718	599291	2573	+								GH13			glycoside hydrolase family 13
plus.g3874	unitig122	611572	612898	1326	+								GH88/105			glycosyl hydrolase
plus.g3964	unitig122	871244	874390	3146	+	1.52	1.595e-11	up	1.78	1.333e-12	up		GH3			glycoside hydrolase family 3
plus.g4158	unitig122	1438038	1442025	3987	+	2.68	5.01e-18	up	2.96	1.045e-17	up		GH55		x	glycoside hydrolase family 55
plus.g4186	unitig122	1535713	1537788	2075	+	1.49	5.217e-06	up	1.13	0.002356	up		GH5		x	glycoside hydrolase family 5
plus.g424	unitig0	1214709	1218854	4145	+								GH63			hypothetical protein PHLGIDRAFT_90672
plus.g4450	unitig122	2254112	2255506	1394	+	-1.47	2.767e-10	down	-0.47	0.09602			GH16		x	glycoside hydrolase family 16
plus.g4485	unitig122	2357843	2361047	3204	+	0.82	8.901e-07		0.97	2.188e-07			GH63		x	glycoside hydrolase family 63
plus.g453	unitig0	1312475	1314142	1667	+	4.91	5.59e-77	up	3.14	5.347e-26	up	MnP3-short	AA2		x	manganese-dependent peroxidase
plus.g4619	unitig122	2695101	2697314	2213	+	1.96	2.146e-21	up	1.55	8.545e-12	up		GH47			glycoside hydrolase family 47
plus.g4792	unitig122	3206588	3208821	2233	+								AA3_2		x	aryl-alcohol oxidase
plus.g4813	unitig122	3275088	3277858	2770	+	3.17	2.235e-46	up	5.51	3.442e-111	up		AA3			GMC oxidoreductase
plus.g5264	unitig19	94779	98873	4094	+	-1.01	8.372e-07	down	-1.13	8.766e-07	down		GH15			glycoside hydrolase family 15
plus.g543	unitig0	1564851	1566103	1252	+	0.45	0.004125		0.64	0.00018			PL14		x	polysaccharide lyase family 14
plus.g5554	unitig22	599122	601693	2571	+	1.37	3.285e-05	up	0.12	0.7817			AA3_3			GMC oxidoreductase
plus.g558	unitig0	1608639	1610426	1787	+	-1.31	0.002042	down	-1.66	0.0004144	down		GH18			glycoside hydrolase family 18
plus.g564	unitig0	1626264	1627255	991	+	0.67	0.1283		1.31	0.005396	up		CE3			N/A
plus.g5779	unitig23	453734	456304	2570	+	-1.35	3.542e-06	down	-0.99	0.001508			AA3_3			alcohol oxidase
plus.g5796	unitig23	516210	517376	1166	+	9.48	1.16e-86	up	9.82	4.162e-82	up		GH131		x	glycoside hydrolase family 131
plus.g5819	unitig23	588270	591104	2834	+	-1.92	8.196e-26	down	-1.25	3.929e-10	down		GH37		x	glycoside hydrolase family 37
plus.g5846	unitig23	667750	670080	2330	+	5.09	2.621e-43	up	5.97	1.672e-48	up		GH20		x	glycoside hydrolase family 20
plus.g5851	unitig23	685528	687104	1576	+	2.82	3.439e-36	up	2.67	2.054e-26	up		GH16		x	glycoside hydrolase family 16
plus.g5896	unitig23	812308	813891	1583	+	2.44	5.805e-15	up	2.01	1.027e-08	up		CE8		x	carbohydrate esterase family 8
plus.g6032	unitig23	1241290	1243152	1862	+								GH71		x	glycoside hydrolase family 71
plus.g6033	unitig23	1243626	1247208	3582	+	-1.14	5.252e-07	down	-0.4	0.1043			GH71			glycoside hydrolase family 71
plus.g6069	unitig23	1321706	1323576	1870	+	-1.27	0.001304	down	0.2	0.6737			GH71		x	glycoside hydrolase family 71
plus.g6142	unitig23	1534916	1537728	2812	+								GH30		x	glycoside hydrolase
plus.g6259	unitig28	267548	270596	3048	+	1.46	5.863e-10	up	0.32	0.2659			GH28		x	glycoside hydrolase family 28
plus.g6267	unitig28	294099	296135	2036	+	-5.27	1.004e-42	down	-2.65	1.052e-09	down		CE4			carbohydrate esterase family 4
plus.g637	unitig0	1841883	1843116	1233	+	4.25	1.107e-40	up	3.44	5.843e-22	up		CE16		x	carbohydrate Esterase Family 16
plus.g638	unitig0	1844448	1845596	1148	+	-3.97	1.116e-05	down	-4.08	5.842e-06	down		CE16			carbohydrate esterase family 16
plus.g639	unitig0	1846400	1847615	1215	+	4.86	5.13e-36	up	3.44	1.159e-15	up		CE16		x	carbohydrate esterase family 16
plus.g669	unitig0	1924103	1925350	1247	+	0.43	0.1773		0.69	0.04966			GH17			glycoside hydrolase family 17
plus.g6739	unitig38	844399	847309	2910	+	-1.88	5.795e-16	down	-1.89	1.817e-14	down		AA3_3			alcohol oxidase
plus.g6740	unitig38	848274	851356	3082	+	-0.8	0.02624		-1.46	0.000163	down		AA3_3			alcohol oxidase
plus.g6870	unitig5	110178	113926	3748	+	-1.86	6.322e-06	down	-1.71	0.0002353	down		GH55		x	glycoside hydrolase family 55
plus.g7011	unitig55	69980	72174	2194	+							Lacc1	AA1		x	laccase
plus.g7012	unitig55	76751	78977	2226	+	0.17	0.6939		1.01	0.01555	up	Lacc2	AA1		x	laccase
plus.g7205	unitig59	235482	237834	2352	+	3.95	4.246e-34	up	4.18	3.963e-31	up		GH5_7		x	glycoside hydrolase
plus.g7385	unitig59	720466	722421	1955	+	-0.08	0.7999		-1.1	0.0006479	down		GH16			glycoside hydrolase family 16
plus.g7394	unitig59	742489	745144	2655	+	2.89	3.15e-22	up	3.78	3.011e-30	up		PL8		x	polysaccharide lyase family 8
plus.g7395	unitig59	745782	748798	3016	+	2.9	1.61e-20	up	2.02	9.81e-09	up		PL8		x	polysaccharide lyase family 8
plus.g7448	unitig59	860229	863436	3207	+	1.83	9.267e-28	up	1.56	8.369e-17	up		GH20			glycoside hydrolase family 20
plus.g7590	unitig59	1238826	1240843	2017	+	-3.27	9.596e-29	down	-4.13	2.026e-36	down		GH27		x	glycoside hydrolase family 27
plus.g7677	unitig59	1452725	1454730	2005	+	-0.92	0.000537		-0.69	0.02399			GH72			glycoside hydrolase family 72
plus.g8053	unitig59	2494024	2497259	3235	+								GH92		x	glycoside hydrolase family 92
plus.g8293	unitig6	241836	242972	1136	+								AA9		x	glycoside hydrolase family 61
plus.g8308	unitig6	283726	287429	3703	+	-1.81	2.756e-16	down	-0.28	0.3176			GH31			glycoside hydrolase family 31
plus.g8329	unitig6	361480	370330	8850	+	-5.15	1.222e-49	down	-4.84	4.85e-36	down		GH18			glycoside hydrolase family 18
plus.g8450	unitig61	207437	209440	2003	+	-2.26	4.905e-18	down	-2.08	1.145e-14	down		GH18		x	glycoside hydrolase
plus.g8530	unitig61	463388	466156	2768	+	0.98	1.11e-10		1.15	5.73e-12	up		GH27		x	glycoside hydrolase family 27
plus.g8538	unitig61	484642	487297	2655	+	1.11	6.861e-08	up	1.51	1.489e-11	up		GH20			glycoside hydrolase family 20
plus.g8870	unitig68	467160	469414	2254	+	-0.39	0.2248		-1.51	8.505e-06	down		GH15			carbohydrate-binding module family 20
plus.g9417	unitig70	174021	178187	4166	+	-2.25	4.509e-22	down	-2.08	1.455e-15	down		GH78			glycoside hydrolase family 78
plus.g9493	unitig70	398153	400543	2390	+	2.44	1.258e-59	up	2.29	1.702e-42	up		AA8			incomplete iron reductase
plus.g9494	unitig70	405200	406282	1082	+	2	6.722e-10	up	3.12	3.027e-18	up		GH128		x	glycoside hydrolase family 128
plus.g9565	unitig70	626883	630418	3535	+	2.42	2.219e-31	up	4.39	2.677e-86	up		GH2		x	glycoside hydrolase family 2
plus.g9573	unitig70	646553	649035	2482	+	1.11	8.123e-09	up	0.78	0.0004206			AA5_1			copper radical oxidase
plus.g9628	unitig70	813346	816648	3302	+	6.5	5.066e-49	up	5.03	2.403e-24	up		AA8-AA3_1		x	cellobiose dehydrogenase
plus.g9738	unitig70	1155417	1156378	961	+	2.84	4.048e-31	up	0.26	0.4241			GH12		x	glycoside hydrolase family 12
plus.g9742	unitig70	1161708	1163166	1458	+								GH105		x	glycoside hydrolase family 105
plus.g979	unitig0	2874850	2876896	2046	+	0.75	3.242e-06		0.32	0.09482			AA5_1		x	glyoxal oxidase
plus.g9829	unitig70	1413599	1416602	3003	+	0.67	0.005757		0.62	0.02354			GH16			glycoside hydrolase family 16
