# Supplementary material for: Genome description of Phlebia radiata 79 with comparative genomics analysis on lignocellulose decomposition machinery of phlebioid fungi
Source: BMC Genomics. 2019 May 28;20:430. doi: 10.1186/s12864-019-5817-8 (PMC6540522; doi:10.1186/s12864-019-5817-8)
Supplement: Supplementary file 3 — P. radiata gene models encoding plant cell wall attacking CAZymes and located in clusters in the genome assembly. Fold change of expression of the genes in spruce wood cultivations as compared with malt extract cultivations at the two week (2w) and four week (4w) time points of cultivation was analyzed previously [26]. (XLSX 22 kb) [file 12864_2019_5817_MOESM3_ESM.xlsx]

## Sheet: Sheet1
						2w-spruce vs malt extract	4w-spruce vs malt extract	2w-spruce vs 4w-spruce
Gene id	Chromosome	Start	End	Length	Strand	log2 fold change	log2 fold change	log2 fold change	Putative/known function	CAZy family
minus.g169	unitig0	549016	549817	801	-	6.53	4.39	-2.15	Endoglucanase	GH45
minus.g170	unitig0	550776	552011	1235	-	1.31	0.07	-1.24	Endoglucanase	GH45
plus.g373	unitig0	1057697	1061487	3790	+	1.45	1.27	-0.18	CE9 family protein	CE9
minus.g351	unitig0	1061657	1062413	756	-	-0.85	-1.07	-0.22	ATP synthase subunit 5
plus.g375	unitig0	1062714	1063545	831	+	-1.21	-0.93	0.28	Flavoprotein
minus.g353	unitig0	1063636	1070614	6978	-	0	-0.17	-0.17	CE9 family protein	CE9
plus.g378	unitig0	1073840	1078623	4783	+	-0.23	-0.36	-0.13	SET domain protein
minus.g355	unitig0	1078724	1080499	1775	-	0.77	1.03	0.26	P-loop containing nucleoside triphosphate hydrolase
minus.g356	unitig0	1083195	1084721	1526	-	-0.71	-0.62	0.09	Manganese peroxidase, MnP4-long	AA2
plus.g453	unitig0	1312475	1314142	1667	+	4.93	3.15	-1.78	Manganese peroxidase , MnP3-short	AA2
plus.g454	unitig0	1314440	1317024	2584	+	-0.72	-0.34	0.37	RabGAP/TBC-domain protein
plus.g455	unitig0	1317297	1319806	2509	+				ABC1-domain-containing protein
minus.g431	unitig0	1320060	1320756	696	-	-0.08	-0.61	-0.53	PC4-domain-containing transcriptional coactivator
plus.g457	unitig0	1321065	1333066	12001	+	-1.69	-1.51	0.19	Ubiquitin-protein ligase
plus.g458	unitig0	1333313	1334858	1545	+	0.13	-1.33	-1.45	Alcohol dehydrogenase
minus.g434	unitig0	1335339	1335979	640	-	5.11	4.81	-0.3	Endo-1,3(4)-β-glucanase	GH16
minus.g435	unitig0	1336094	1336714	620	-	4.08	3.86	-0.22	Endo-1,3(4)-β-glucanase	GH16
plus.g558	unitig0	1608639	1610426	1787	+	-1.31	-1.67	-0.36	Chitinase	GH18
minus.g529	unitig0	1611801	1615631	3830	-	0.48	0.57	0.09	Kinase-like protein
plus.g561	unitig0	1616710	1618159	1449	+	1.36	1.89	0.53	Homeobox-domain-containing protein
minus.g531	unitig0	1619001	1620604	1603	-	-3.5	-4.33	-0.83	Lytic polysaccharide monooxygenase	AA9
minus.g532	unitig0	1621123	1625395	4272	-	0.67	1.03	0.36	ABC transporter, ABCF4.1
plus.g564	unitig0	1626264	1627255	991	+	0.69	1.32	0.63	CE3 family protein	CE3
plus.g637	unitig0	1841883	1843116	1233	+	4.25	3.45	-0.8	Acetylesterase	CE16
plus.g638	unitig0	1844448	1845596	1148	+	-4.21	-4.32	-0.12	Acetylesterase	CE16
plus.g639	unitig0	1846400	1847615	1215	+	4.9	3.48	-1.42	Acetylesterase	CE16
minus.g8238	unitig6	237827	239153	1326	-	1.11	-0.33	-1.45	Lytic polysaccharide monooxygenase	AA9
plus.g8293	unitig6	241836	242972	1136	+	0.52	-0.24	-0.77	Lytic polysaccharide monooxygenase	AA9
plus.g8308	unitig6	283726	287429	3703	+	-1.81	-0.28	1.53	GH31 family protein	GH31
minus.g8259	unitig6	287666	290309	2643	-	-0.98	0.16	1.14	Flavin-containing monooxygenase
minus.g8260	unitig6	291322	293234	1912	-	-0.35	0.27	0.62	Manganese peroxidase, MnP5-short	AA2
minus.g8261	unitig6	294654	296780	2126	-	-0.39	-0.18	0.21	GMC oxidoreductase	AA3
plus.g11059	unitig9	418263	420138	1875	+	10.6	7.17	-3.43	Lignin peroxidase, LiP3	AA2
plus.g11060	unitig9	421856	422333	477	+	-2.46	-2.09	0.37	Hypothetical protein
plus.g11061	unitig9	422523	424182	1659	+	2.14	-1.8	-3.94	Lignin peroxidase, LiP4	AA2
plus.g11062	unitig9	425059	426356	1297	+	1.26	2.76	1.5	NAD(P)-binding protein
plus.g11063	unitig9	427871	430760	2889	+	0.4	0.15	-0.25	Hypothetical protein
plus.g11064	unitig9	431581	433747	2166	+	-0.96	-1.08	-0.12	Hypothetical protein
plus.g11065	unitig9	434225	436805	2580	+	0.91	1.42	0.51	Alpha/beta-hydrolase
plus.g11066	unitig9	437050	439931	2881	+	0.49	1.21	0.72	Alpha/beta-hydrolase
plus.g11068	unitig9	442664	444301	1637	+	-0.99	-1.08	-0.09	Hypothetical protein
minus.g10967	unitig9	444606	445769	1163	-	0.42	0.24	-0.18	Alpha, alpha-trehalase	GH37
minus.g11034	unitig9	672573	674207	1634	-	4.64	4.68	0.04	β-1,4-endoxylanase	GH10
minus.g11035	unitig9	674985	676310	1325	-	-0.72	0.83	1.54	β-1,4-endoxylanase	GH10
minus.g11036	unitig9	677415	678879	1464	-	11.2	8.39	-2.81	β-1,4-endoxylanase	GH10
minus.g11037	unitig9	679878	681272	1394	-	7.19	-0.1	-7.3	β-1,4-endoxylanase	GH10
minus.g11038	unitig9	682706	684814	2108	-	-0.33	-0.51	-0.18	GH17 family protein	GH17
plus.g11538	unitig9	1780628	1781929	1301	+	9.51	6.09	-3.42	Lytic polysaccharide monooxygenase	AA9
plus.g11539	unitig9	1782555	1784094	1539	+	11.48	10.12	-1.37	Lytic polysaccharide monooxygenase	AA9
minus.g5675	unitig23	320613	324591	3978	-	2.05	2.55	0.51	β-galactosidase	GH35
minus.g5676	unitig23	325806	331200	5394	-	1.91	1.75	-0.16	β-galactosidase	GH35
minus.g5721	unitig23	441140	442313	1173	-	7.7	6.94	-0.76	β-1,4-endoglucanase	GH12
plus.g5774	unitig23	443156	443972	816	+	0.5	0.52	0.02	Ubiquitin-conjugating enzyme
minus.g5723	unitig23	444418	445207	789	-	-0.51	-0.82	-0.31	N-acyltransferase
minus.g5724	unitig23	445805	448103	2298	-	0.75	0.96	0.22	MFS polyamine transporter
plus.g5777	unitig23	448524	449566	1042	+	-0.37	-0.49	-0.12	Hypothetical protein
minus.g5726	unitig23	450528	451969	1441	-	-0.78	-1.09	-0.31	Hypothetical protein
plus.g5779	unitig23	453734	456304	2570	+	-1.36	-1.01	0.35	Alcohol oxidase	AA3_3
plus.g5780	unitig23	457316	461281	3965	+	-0.96	-1.06	-0.1	Acetyl-CoA synthetase-like protein
minus.g5729	unitig23	461480	463670	2190	-	6.39	3.37	-3.02	Aryl-alcohol oxidase	AA3_2
plus.g7011	unitig55	69980	72174	2194	+	-0.35	0.21	0.56	Laccase, Lacc1	AA1
plus.g7012	unitig55	76751	78977	2226	+	0.18	1.03	0.85	Laccase, Lacc2	AA1
plus.g7448	unitig59	860229	863436	3207	+	1.83	1.55	-0.28	β-hexosaminidase	GH20
minus.g7373	unitig59	863885	871934	8049	-	-0.56	0.12	0.68	Helicase
minus.g7374	unitig59	872177	873390	1213	-	-0.12	0.32	0.45	Hypothetical protein
plus.g7450	unitig59	873629	878434	4805	+	-0.62	-0.23	0.39	Hypothetical protein
minus.g7376	unitig59	878560	879759	1199	-	-0.68	-0.06	0.62	Hypothetical protein
plus.g7451	unitig59	880036	882024	1988	+	7.9	7.92	0.02	β-1,4-endoglucanase	GH5_5
plus.g7452	unitig59	882485	884921	2436	+	-0.25	-0.64	-0.4	P-loop containing nucleoside triphosphate hydrolase
plus.g7453	unitig59	885488	886648	1160	+	1.47	1.3	-0.17	Hypothetical protein
plus.g7454	unitig59	886695	888748	2053	+	0.28	0.35	0.07	Kinase-like protein
minus.g7380	unitig59	889060	890479	1419	-	2.11	0.87	-1.24	S-formylglutathione hydrolase	CE1
minus.g7504	unitig59	1205505	1209660	4155	-	-0.26	-1.41	-1.16	β-glucosidase	GH3
minus.g7505	unitig59	1210316	1214506	4190	-	5.92	2.97	-2.95	β-glucosidase	GH3
plus.g9493	unitig70	398153	400543	2390	+	2.43	2.28	-0.15	Iron reductase	AA8
plus.g9494	unitig70	405200	406282	1082	+	1.89	2.9	1.01	β-1,3-glucanase	GH128
minus.g9514	unitig70	770746	773282	2536	-	-1.03	-0.73	0.3	α-amylase	GH13
minus.g9515	unitig70	774538	776967	2429	-	1.49	2.13	0.64	Iron-sulfur subunit of succinate dehydrogenase
plus.g9616	unitig70	778142	778767	625	+	-1.82	-1.81	0.01	Expansin-like protein
minus.g9517	unitig70	779145	780819	1674	-	0.53	0.59	0.06	Iron reductase	AA8
plus.g9618	unitig70	781395	781709	314	+				Hypothetical protein
plus.g9619	unitig70	783300	787070	3770	+	0.02	0	-0.02	ATP-dependent RNA helicase
minus.g9519	unitig70	787234	789769	2535	-	-0.94	0.22	1.16	Chitinase	GH18
plus.g9628	unitig70	813346	816648	3302	+	6.56	5.08	-1.49	Cellobiose dehydrogenase	AA8-AA3_1
plus.g9629	unitig70	818468	820532	2064	+	3.99	3.3	-0.68	Catalase
plus.g10028	unitig70	2016568	2019166	2598	+				Alcohol oxidase	AA3_3
minus.g9924	unitig70	2019497	2020640	1143	-	0.53	2.32	1.79	Hypothetical protein
minus.g9925	unitig70	2020786	2022394	1608	-	0.18	1.77	1.59	Hypothetical protein
plus.g10030	unitig70	2023421	2025565	2144	+	0.33	-0.1	-0.43	GH5 family protein	GH5
plus.g10031	unitig70	2026202	2027571	1369	+	0.96	0.55	-0.41	GH5 family protein	GH5
minus.g10273	unitig83	124277	126178	1901	-	8.52	7.56	-0.95	Lytic polysaccharide monooxygenase	AA9
minus.g10274	unitig83	126644	128281	1637	-	8.2	6.99	-1.21	Lytic polysaccharide monooxygenase	AA9
minus.g10275	unitig83	129605	130224	619	-	-2.09	-1.21	0.88	Hypothetical protein
plus.g10374	unitig83	131968	133397	1429	+	2.85	-0.36	-3.22	Lytic polysaccharide monooxygenase	AA9
minus.g10413	unitig87	197846	202034	4188	-	3.31	1.53	-1.77	Copper radical oxidase	AA5
plus.g10523	unitig87	205030	207000	1970	+	-0.06	0.17	0.23	Hypothetical protein
minus.g10414	unitig87	207195	207852	657	-				Hypothetical protein
minus.g10415	unitig87	208701	213132	4431	-	-0.82	-1.8	-0.97	Copper radical oxidase	AA5
minus.g10416	unitig87	214817	216389	1572	-	-1.75	-2.49	-0.74	Hypothetical protein
plus.g10526	unitig87	216625	218261	1636	+	0.89	1.64	0.75	Hypothetical protein
plus.g10527	unitig87	222132	226352	4220	+	7	6.88	-0.13	Copper radical oxidase	AA5
minus.g11677	unitig96	562448	564429	1981	-	-0.64	-2.58	-1.94	Endopolygalacturonase	GH28
minus.g11678	unitig96	565806	567852	2046	-	3.22	3.17	-0.06	Endopolygalacturonase	GH28
minus.g12190	unitig96	2218334	2219059	725	-	11.72	10.87	-0.86	β-1,4-endoxylanase	GH10
minus.g12192	unitig96	2220811	2223134	2323	-	0.61	0.95	0.34	Hypothetical protein
plus.g12321	unitig96	2225229	2226630	1401	+	8.98	8	-0.98	Acetyl xylan esterase	CE1
plus.g12322	unitig96	2228157	2229066	909	+	0.26	-0.24	-0.5	Mitochondrial ribosomal protein
plus.g12323	unitig96	2229325	2231872	2547	+	-0.09	0.08	0.17	Metallo-dependent phosphatase
minus.g12196	unitig96	2232212	2233558	1346	-	-0.23	-0.49	-0.27	Claviminate synthase-like protein
plus.g12325	unitig96	2234104	2235058	954	+	-0.16	-0.17	-0.01	GH16 family protein	GH16
minus.g12202	unitig96	2245491	2248158	2667	-	-3.2	-2.54	0.65	α-1,6-mannanase	GH76
minus.g12203	unitig96	2249420	2252199	2779	-	-0.96	-0.17	0.8	α-1,6-mannanase	GH76
minus.g12204	unitig96	2252484	2252900	416	-	-0.38	0.26	0.65	Hypothetical protein
minus.g12205	unitig96	2253569	2256310	2741	-	-1.28	0.35	1.63	α-1,6-mannanase	GH76
minus.g2190	unitig112	1397624	1399329	1705	-	0.43	0.52	0.1	GH16 family protein	GH16
minus.g2191	unitig112	1399454	1399876	422	-	-0.21	0.47	0.69	Hypothetical protein
minus.g2192	unitig112	1400157	1401868	1711	-	-1.36	-2.32	-0.96	GH16 family protein	GH16
plus.g2234	unitig112	1402490	1403540	1050	+	-0.62	-0.25	0.37	Hypothetical protein
plus.g2235	unitig112	1403960	1405076	1116	+	-0.1	-0.16	-0.06	Hypothetical protein
minus.g2195	unitig112	1405565	1407261	1696	-	-1.19	-1.15	0.04	GH16 family protein	GH16
minus.g2559	unitig113	206577	208932	2355	-	4.14	3.49	-0.65	β-1,4-glucosidase	GH1
minus.g2560	unitig113	209449	211173	1724	-	-1.62	-0.95	0.68	Hypothetical protein
minus.g2561	unitig113	212410	213211	801	-	0.53	-0.68	-1.21	Hypothetical protein
plus.g2588	unitig113	213411	214891	1480	+	0.36	0.33	-0.03	Mov34-domain-containing protein
plus.g2589	unitig113	215360	216694	1334	+	0.85	1.35	0.49	phospholipase C/P1 nuclease
minus.g2564	unitig113	217739	219703	1964	-	1.11	0.85	-0.26	Hypothetical protein
minus.g2565	unitig113	219981	221324	1343	-	2.84	0.3	-2.54	β-1,4-endoglucanase	GH5_5
minus.g2566	unitig113	222559	224219	1660	-	-0.4	-0.47	-0.07	Hypothetical protein
minus.g2567	unitig113	224380	227491	3111	-	-2.08	-2.22	-0.14	Hypothetical protein
minus.g2568	unitig113	228335	229958	1623	-	7.76	7.64	-0.12	β-1,4-endoglucanase	GH5_5
minus.g2832	unitig117	402081	404098	2017	-	3.99	2.92	-1.07	Endoglucanase/β-xylosidase	GH5_22
plus.g2874	unitig117	404896	406581	1685	+	4.82	4.04	-0.78	Endoglucanase/β-xylosidase	GH5_22
