# Supplementary material for: Genome description of Phlebia radiata 79 with comparative genomics analysis on lignocellulose decomposition machinery of phlebioid fungi
Source: BMC Genomics. 2019 May 28;20:430. doi: 10.1186/s12864-019-5817-8 (PMC6540522; doi:10.1186/s12864-019-5817-8)
Supplement: Supplementary file 4 — Putative secondary metabolism genes identified from the P. radiata genome assembly. Fold change of expression of the genes in spruce wood cultivations as compared with malt extract cultivations at the two week (2w) and four week (4w) time points of cultivation was analyzed previously [26]. (XLSX 15 kb) [file 12864_2019_5817_MOESM4_ESM.xlsx]

## Sheet: Sheet1
								2w-spruce vs malt extract	4w-spruce vs malt extract
Name	Gene id	Chromosome	Start	End	Length	Strand	Protein length	log2 fold change	log2 fold change	Remarks	Best Blast hit according to Blast2GO
Polyketide synthases
Pks1	minus.g2763	unitig117	193480	203536	10056	-	2738	-4.63	-4.6	domain structure KS-AT-DH-ME-ER-KR-ACP-TE; highly reducing type 1 polyketide synthase	polyketide synthase
Pks2	minus.g10177	unitig72	337029	344383	7354	-	2225	-0.97	-0.99	domain structure AT-KS-ACP-ACP-TE; non-reducing type 1 polyketide synthase; forms a large cluster together with Nrl6, three cytochrome P450 and a predicted glycosyl transferase gene	polyketide synthase
Pks3	plus.g11624	unitig96	18404	23427	5023	+	1525	-0.62	-0.78	domain structure A-PCP-KS; unusual PKS, which might represent a hybrid NRPS-PKS	polyketide synthetase
Pks4	plus.g11991	unitig96	1166359	1174242	7883	+	2304	-0.15	-0.06	domain structure KS-AT-DH-KR-ACP-TE; reducing type 1 polyketide synthase; clusters with Nrl8, two MFS transporter genes and several putative genes encoding modifying enzymes	polyketide synthase
Pks5	plus.g12034	unitig96	1284997	1292903	7906	+	2303	-1.26	-0.74	domain structure KS-AT-DH-KR-ACP-ACP-TE; reducing type 1 polyketide synthase	polyketide synthase
Pks6	plus.g13062	unitig63	1731629	1732947	1318	+	398	5.22	7.57	type III polyketide synthase	type III polyketide synthase
Terpene cyclases
Ter1	minus.g1762	unitig112	64411	65544	1133	-	325	1	0.47	clusters with Nrl1	terpenoid synthase
Ter2	plus.g7171	unitig59	153021	154230	1209	+	362	-2.39	-1.64		terpenoid synthase
Ter3	minus.g8385	unitig61	191675	193129	1454	-	362	2.68	2.51		terpenoid synthase
Ter4	plus.g9390	unitig70	93724	95147	1423	+	339	1.74	-2.68		terpenoid synthase
Ter5	minus.g9308	unitig70	131575	132971	1396	-	316	-0.61	-1.12	clusters with Ter6	terpenoid synthase
Ter6	minus.g9309	unitig70	135748	137202	1454	-	339	-0.34	-1.58	clusters with Ter5	terpenoid synthase
Ter7	minus.g9312	unitig70	146386	148224	1838	-	427	-1.89	-1.66	clusters with Ter5 and Ter6	terpenoid synthase
Ter8	minus.g9912	unitig70	1982996	1984151	1155	-	310	-1.04	-1.82	clusters with Ter9, Ter10 and Ter11	terpenoid synthase
Ter9	plus.g10019	unitig70	1990774	1992009	1235	+	333	-3	-2.32	clusters with Ter8, Ter10 and Ter11	terpenoid synthase
Ter10	minus.g9917	unitig70	2001351	2002546	1195	-	324	-0.79	-0.64	clusters with Ter8, Ter9 and Ter11	terpenoid synthase
Ter11	plus.g10023	unitig70	2004557	2005712	1155	+	310	0.47	0	clusters with Ter8, Ter9 and Ter10	terpenoid synthase
Ter12	plus.g10195	unitig72	90032	91394	1362	+	343	4.79	1.79		terpenoid synthase
Ter13	plus.g10934	unitig9	47441	48692	1251	+	319	-1.51	-1.58		terpenoid synthase
Ter14	plus.g11359	unitig9	1301122	1302238	1116	+	333	-1.81	-2.47	clusters with Ter15	terpenoid synthase
Ter15	minus.g11240	unitig9	1302776	1303953	1177	-	335	-0.54	-0.61	clusters with Ter14	terpenoid synthase
Ter16	minus.g11969	unitig96	1480129	1481900	1771	-	497	0.39	0.08	putative squalene synthase; might not be related to secondary metabolism	no hits found
NRPS-like genes (adenylate-forming reductases)
Lys2	plus.g2575	unitig113	162955	167426	4471	+	1422	0.95	0.43	domain structure ADA-A-T-SDR; L-α-aminoadipatereductase	alpha-aminoadipate reductase Lys1p
Nrl1	plus.g1794	unitig112	59986	63947	3961	+	1076	0.88	1.4	domain structure A-T-SDR; clusters with Ter1	acetyl- synthetase
Nrl2	minus.g5737	unitig23	487049	494014	6965	-	1626	-0.53	-0.3	domain structure A-T-SDR; clusters with Nrl3	acetyl- synthetase
Nrl3	minus.g5738	unitig23	494649	498774	4125	-	1069	-1.4	1.26	domain structure A-T-SDR; clusters with Nrl2	acetyl- synthetase
Nrl4	minus.g5740	unitig23	502543	510025	7482	-	1777	1.76	0.49	domain structure A-T-SDR; clusters with Nrl2 and Nrl3	acetyl- synthetase
Nrl5	plus.g5804	unitig23	537367	541210	3843	+	1082	-1.28	-1.14	domain structure A-T-SDR	acetyl- synthetase
Nrl6	plus.g10278	unitig72	324269	327834	3565	+	1105	-0.65	-0.77	domain structure A-T-SDR; forms a large cluster together with Pks2, three cytochrome P450 and a predicted glycosyl transferase gene	acetyl- synthetase
Nrl7	minus.g10594	unitig88	73273	77278	4005	-	1075	-1.37	-1.2	domain structure A-T-SDR; clusters with a cytochrome P450 gene	acetyl- synthetase
Nrl8	plus.g11982	unitig96	1139096	1143096	4000	+	1082	-4.52	-5.66	domain structure A-T-SDR; clusters with Pks4, two MFS transporter genes and several putative genes encoding modifying enzymes	acetyl- synthetase
AMP-dependent acyl-CoA synthetase
	minus.g4126	unitig122	1463225	1468380	5155	-	1578	0.06	1.19	has a C-terminal domain characteristic for NRPS synthases	acetyl- synthetase
	plus.g13104	unitig63	1831405	1836548	5143	+	1576			has a C-terminal domain characteristic for NRPS synthases	acetyl- synthetase
