# Supplementary material for: Genome description of Phlebia radiata 79 with comparative genomics analysis on lignocellulose decomposition machinery of phlebioid fungi
Source: BMC Genomics. 2019 May 28;20:430. doi: 10.1186/s12864-019-5817-8 (PMC6540522; doi:10.1186/s12864-019-5817-8)
Supplement: Supplementary file 5 — Putative small secreted proteins of P. radiata chosen according to EffectorP analysis, LOCALIZER analysis and by identifying small cysteine rich protein. Fold change of expression of the genes in spruce wood cultivations as compared with malt extract cultivations at the two week (2w) and four week (4w) time points of cultivation was analyzed previously [26]. (XLSX 40 kb) [file 12864_2019_5817_MOESM5_ESM.xlsx]

## Sheet: Sheet1
						2w-spruce vs malt extract	4w-spruce vs malt extract
Gene id	Chromosome	Start	End	Length	Strand	log2 fold change	log2 fold change	Best BlastHit according to Blast2GO
plus.g6929	unitig5	308545	308968	423	+	13.18	13	fungal hydrophobin
plus.g917	unitig0	2720442	2720944	502	+	11.27	11.15	fungal hydrophobin
plus.g3106	unitig12	200535	201002	467	+	11.15	13	fungal hydrophobin
plus.g3108	unitig12	208570	209075	505	+	10.11	9.12	hydrophobin
plus.g1442	unitig11	498739	500495	1756	+	9.5	8.81	acid protease
minus.g3063	unitig12	185999	186487	488	-	9.18	9.96	fungal hydrophobin
minus.g10376	unitig87	63177	66637	3460	-	8.62	6.79	no hits found
plus.g3107	unitig12	202354	202802	448	+	8.5	9.37	fungal hydrophobin
plus.g12778	unitig63	979391	980735	1344	+	8.14	8.01	extracellular GDSL-like lipase acylhydrolase
plus.g8155	unitig59	2810188	2810946	758	+	8.12	9.11	WSC-domain-containing
minus.g8138	unitig59	2916867	2917288	421	-	7.91	5.23	succinylglutamate desuccinylase aspartoacylase
minus.g5133	unitig16	668714	669778	1064	-	7.43	5.61	EG45-like domain containing 1
plus.g6370	unitig28	564711	566429	1718	+	7.03	8.56	family A1 protease
plus.g10425	unitig83	275040	276056	1016	+	6.92	5.71	hypothetical protein GLOTRDRAFT_129739
minus.g5864	unitig23	896764	897625	861	-	6.54	5.02	OV-16 antigen
minus.g4766	unitig122	3227797	3228245	448	-	6.46	8.31	fungal hydrophobin
minus.g8265	unitig6	305693	306275	582	-	6.38	4.76	leucine-rich repeat and calponin homology domain-containing 4
minus.g5915	unitig23	1105267	1106040	773	-	6.29	5.33	WSC-domain-containing
plus.g7926	unitig59	2116427	2116953	526	+	6.25	4.04	fungal hydrophobin
minus.g3596	unitig120	1137864	1138537	673	-	6.2	5.71	hypothetical protein SISSUDRAFT_993192, partial
minus.g3064	unitig12	187837	188450	613	-	6.15	8.23	fungal hydrophobin
minus.g3377	unitig120	447161	448210	1049	-	6.06	4.99	acid proteinase
plus.g3742	unitig122	212923	214967	2044	+	5.82	6.72	Arginase deacetylase
minus.g12746	unitig63	1263029	1263723	694	-	5.81	4.73	no hits found
plus.g6356	unitig28	523285	525144	1859	+	5.7	3.94	aspartic peptidase A1
plus.g10521	unitig87	194050	194878	828	+	5.54	6.69	hypothetical protein PHLGIDRAFT_112132
minus.g9590	unitig70	1019030	1019958	928	-	5.48	4.85	acid proteinase
plus.g2574	unitig113	158208	160234	2026	+	5.4	4.99	oxalate decarboxylase
minus.g7784	unitig59	1952116	1955777	3661	-	4.85	2.46	Metallo-dependent phosphatase
plus.g1230	unitig107	440802	442029	1227	+	4.84	3.93	hypothetical protein LAESUDRAFT_642033, partial
plus.g2957	unitig117	676297	676973	676	+	4.47	5.62	CAP_COPCM ame: Full=Antiviral partial
minus.g10020	unitig70	2314689	2315882	1193	-	4.37	5.06	hypothetical protein
minus.g8942	unitig68	928163	930080	1917	-	4.15	3.19	phosphoglycerate mutase
minus.g11543	unitig96	122459	123122	663	-	4.12	8.1	no hits found
minus.g3028	unitig12	95098	95552	454	-	3.95	6.46	fungal hydrophobin
minus.g11636	unitig96	439183	441415	2232	-	3.62	4.16	no hits found
plus.g2281	unitig112	1557707	1560049	2342	+	3.58	2.64	cytochrome P450
minus.g10504	unitig87	505155	506180	1025	-	3.46	1.25	hypothetical protein STEHIDRAFT_92898
minus.g11538	unitig96	114030	114754	724	-	3.46	2.09	no hits found
minus.g5233	unitig19	144681	145606	925	-	3.46	2.32	hypothetical protein PHLGIDRAFT_46078
plus.g9855	unitig70	1502678	1503108	430	+	3.4	2.91	gluconate 2-dehydrogenase alpha chain
minus.g3387	unitig120	473932	474604	672	-	3.39	1.99	Ribonuclease ribotoxin
plus.g13261	unitig63	2259563	2260783	1220	+	3.39	6.5	hypothetical protein TRAVEDRAFT_45130
minus.g12898	unitig63	1687697	1688886	1189	-	3.27	4.73	Metallo peptidase zinc-dependent pappalysin
minus.g12309	unitig63	73437	75888	2451	-	3.25	2.03	tripeptidyl peptidase A
minus.g10040	unitig70	2373433	2373752	319	-	3.12	1.17	cAMP-specific 3 ,5 -cyclic phosphodiesterase 4A
plus.g2941	unitig117	630846	633557	2711	+	3.07	2.77	kinase partial
plus.g2295	unitig112	1605172	1607371	2199	+	3	3.96	hypothetical protein PHLGIDRAFT_130785
plus.g9756	unitig70	1201817	1202343	526	+	2.94	2.14	fungal hydrophobin
minus.g9764	unitig70	1537480	1539864	2384	-	2.83	2.4	hypothetical protein PHACADRAFT_259526
minus.g6289	unitig28	513679	516019	2340	-	2.8	3.94	alpha beta-hydrolase
plus.g1469	unitig11	580888	581528	640	+	2.76	1.67	hypothetical protein PHACADRAFT_263551
minus.g4512	unitig122	2517903	2521141	3238	-	2.73	4.2	Alkaline phosphatase D
minus.g9033	unitig68	1189867	1192306	2439	-	2.72	2.4	carotenoid ester lipase precursor
minus.g13174	unitig63	2444114	2444803	689	-	2.66	1.76	no hits found
minus.g6841	unitig5	241489	242086	597	-	2.59	2.84	no hits found
minus.g2035	unitig112	908472	910308	1836	-	2.56	1.8	FAD dependent oxidoreductase
minus.g7833	unitig59	2077499	2078636	1137	-	2.48	3.4	hypothetical protein PHLGIDRAFT_99111
minus.g5916	unitig23	1106945	1107706	761	-	2.46	1.25	WSC-domain-containing
plus.g2909	unitig117	514500	515232	732	+	2.39	3.41	Antiviral CAP
plus.g9994	unitig70	1923927	1925270	1343	+	2.28	2.43	N2227-domain-containing
plus.g2954	unitig117	669644	670303	659	+	2.27	1.44	TMV resistance Y3
minus.g7772	unitig59	1921097	1922696	1599	-	2.24	2.02	Arginase deacetylase
plus.g4998	unitig16	146608	147338	730	+	2.17	2.14	signal peptidase subunit
minus.g5113	unitig16	600192	602565	2373	-	2.13	1.19	no hits found
plus.g2953	unitig117	668237	668854	617	+	2.11	0.44	TMV resistance partial
plus.g5290	unitig19	161190	161953	763	+	2.06	1.66	hypothetical protein PHLGIDRAFT_46078
minus.g11541	unitig96	120648	121349	701	-	1.97	3.74	no hits found
minus.g11525	unitig96	76114	77385	1271	-	1.9	1.69	no hits found
plus.g7928	unitig59	2118633	2119135	502	+	1.9	0.05	fungal hydrophobin
plus.g6769	unitig38	917026	918335	1309	+	1.89	2.08	hypothetical protein PHLGIDRAFT_16121
minus.g10600	unitig88	91202	92028	826	-	1.86	1.22	S-adenosyl-L-methionine-dependent methyltransferase
plus.g918	unitig0	2722222	2722747	525	+	1.86	4.27	fungal hydrophobin
minus.g1473	unitig11	730019	730879	860	-	1.83	1.54	hypothetical protein PHLGIDRAFT_20269
plus.g5560	unitig22	616661	619151	2490	+	1.83	1.13	cytochrome P450
plus.g4161	unitig122	1457298	1458746	1448	+	1.8	1.55	short-chain dehydrogenase
plus.g8633	unitig61	733198	733858	660	+	1.75	1.24	alcohol dehydrogenase
plus.g6067	unitig23	1317024	1318527	1503	+	1.69	1.75	cytochrome P450
plus.g6549	unitig38	273785	280126	6341	+	1.61	1.05	450 monooxygenase
minus.g3625	unitig120	1247037	1249579	2542	-	1.54	0.46	NAD-aldehyde dehydrogenase
minus.g5402	unitig22	299241	301578	2337	-	1.54	2.41	cytochrome P450
plus.g8064	unitig59	2524475	2525199	724	+	1.47	0.36	hypothetical protein PHACADRAFT_135249
minus.g11458	unitig9	1905495	1906299	804	-	1.45	1.7	no hits found
minus.g8576	unitig61	755617	756610	993	-	1.43	0.78	Isochorismatase hydrolase
plus.g6912	unitig5	251602	251989	387	+	1.43	-0.55	large subunit carbon monoxide partial
minus.g7835	unitig59	2080027	2081152	1125	-	1.42	2.88	Protein priA
plus.g10342	unitig83	22813	26628	3815	+	1.42	1.1	Serine threonine- kinase ppk4
plus.g4250	unitig122	1726925	1727918	993	+	1.41	1.94	SGNH hydrolase
plus.g881	unitig0	2622508	2623321	813	+	1.4	1.4	acyltransferase domain
minus.g9565	unitig70	932811	937946	5135	-	1.39	1.67	Bud site selection BUD4
plus.g10942	unitig9	64728	65814	1086	+	1.36	1.63	no hits found
minus.g6318	unitig28	601311	603192	1881	-	1.33	0.02	aspartic peptidase A1
plus.g5283	unitig19	148708	149752	1044	+	1.33	1.51	flagellar M-ring
plus.g10301	unitig72	396824	398222	1398	+	1.31	1.56	no hits found
plus.g978	unitig0	2873143	2873735	592	+	1.31	1.32	hypothetical protein
minus.g7311	unitig59	726591	727202	611	-	1.29	0.89	hypothetical protein PHLGIDRAFT_124407
plus.g2021	unitig112	734814	736194	1380	+	1.26	1.64	hypothetical protein PHLGIDRAFT_193793
minus.g11782	unitig96	910948	914121	3173	-	1.19	1.13	no hits found
minus.g2839	unitig117	422799	424347	1548	-	1.13	0.86	calcium-permeable channel
minus.g2935	unitig117	728405	729394	989	-	1.12	-0.58	hypothetical protein CERSUDRAFT_115786
minus.g8472	unitig61	461597	462849	1252	-	1.06	2.34	peroxisomal membrane PER10
plus.g1093	unitig107	39160	40927	1767	+	1.06	0.52	hypothetical protein PHACADRAFT_122209
plus.g12881	unitig63	1258376	1259260	884	+	1.06	-0.38	hypothetical protein PHACADRAFT_249426
plus.g9828	unitig70	1408465	1409344	879	+	1.06	1.4	hypothetical protein
minus.g9985	unitig70	2211141	2212150	1009	-	1	0.89	sulfhydryl oxidase
plus.g1923	unitig112	427557	429648	2091	+	1	-0.82	cytochrome P450
minus.g10326	unitig83	262844	264392	1548	-	0.99	2.3	no hits found
plus.g9669	unitig70	941816	944175	2359	+	0.98	-0.13	cytochrome P450
minus.g6180	unitig28	221691	223640	1949	-	0.97	0.05	kinesin KIF13B isoform X2
minus.g3487	unitig120	791417	792301	884	-	0.96	0.99	hypothetical protein BN946_scf184845.g71
minus.g1216	unitig107	538928	540650	1722	-	0.94	1.04	hypothetical protein PHLGIDRAFT_218055
minus.g2075	unitig112	1025174	1025864	690	-	0.92	-2.37	TMV inhibitor Y3
minus.g4104	unitig122	1387116	1390015	2899	-	0.92	1.05	P-loop containing nucleoside triphosphate hydrolase
plus.g1367	unitig11	286879	287669	790	+	0.89	-0.87	surface cell-adhesion
minus.g4408	unitig122	2223517	2224828	1311	-	0.88	1.15	3 -5 exoribonuclease 1
minus.g13012	unitig63	1984569	1985278	709	-	0.87	1.01	no hits found
plus.g3204	unitig12	507342	508770	1428	+	0.87	1.24	P-loop containing nucleoside triphosphate hydrolase
minus.g3179	unitig12	523651	524437	786	-	0.84	-0.17	hypothetical protein PHLGIDRAFT_127728
plus.g3413	unitig120	449883	450658	775	+	0.84	0.32	Ribonuclease ribotoxin
plus.g5449	unitig22	303801	305531	1730	+	0.84	2	hypothetical protein PHLGIDRAFT_32539
plus.g4844	unitig122	3356318	3356817	499	+	0.8	-0.19	fungal hydrophobin
minus.g5445	unitig22	427327	430785	3458	-	0.79	1.17	actin-like ATPase domain-containing
minus.g6320	unitig28	606443	608156	1713	-	0.79	1.42	DUF1365 domain-containing
plus.g6920	unitig5	279251	280893	1642	+	0.79	1.29	thaumatin
minus.g814	unitig0	2542159	2543246	1087	-	0.76	-0.41	NAD(P)-binding
plus.g12579	unitig63	438800	441151	2351	+	0.74	0.81	tyrosine phosphatase
plus.g12923	unitig63	1376939	1380642	3703	+	0.73	0.71	Transport and Golgi organization partial
minus.g8142	unitig59	2922536	2922970	434	-	0.72	1.26	alanine racemase
plus.g2729	unitig117	18542	23660	5118	+	0.72	0.66	histidine kinase
minus.g3849	unitig122	634851	638174	3323	-	0.7	1.22	hypothetical protein PHACADRAFT_256634
plus.g12750	unitig63	906898	908179	1281	+	0.7	-0.03	Long chronological lifespan 2
plus.g3632	unitig120	1146212	1151012	4800	+	0.69	0.12	Histone-lysine N- H3 lysine-4 specific
plus.g5133	unitig16	530137	533669	3532	+	0.68	0.02	acid protease
plus.g10890	unitig89	345066	347946	2880	+	0.67	5.52	alpha beta-hydrolase
plus.g11680	unitig96	196868	198756	1888	+	0.66	1.53	hypothetical protein DAEQUDRAFT_52818
plus.g5916	unitig23	879019	879274	255	+	0.66	0.73	acyl-ACP thioesterase
plus.g5618	unitig22	791646	796680	5034	+	0.63	0.03	SET-domain and PHD finger containing
minus.g5549	unitig22	763251	766931	3680	-	0.6	0.66	DUF1620-domain-containing
minus.g11673	unitig96	550447	551030	583	-	0.58	0.19	no hits found
minus.g11915	unitig96	1298827	1299073	246	-	0.58	0.1	no hits found
plus.g8123	unitig59	2711426	2712407	981	+	0.58	0.84	hypothetical protein PHACADRAFT_84985
minus.g544	unitig0	1651872	1653455	1583	-	0.57	-0.71	acid protease
minus.g7832	unitig59	2074913	2076079	1166	-	0.56	2.92	hypothetical protein PHLGIDRAFT_99111
plus.g5837	unitig23	638667	641838	3171	+	0.56	0.57	hypothetical protein PHACADRAFT_265504
plus.g6705	unitig38	752397	756602	4205	+	0.56	0.86	Phytase
plus.g8665	unitig61	833607	834174	567	+	0.55	0.56	family transcriptional regulator
plus.g11268	unitig9	1064432	1064978	546	+	0.54	-0.64	hypothetical protein PHLGIDRAFT_95126
plus.g10007	unitig70	1962144	1962956	812	+	0.53	1.11	CFEM domain
plus.g11928	unitig96	979982	981531	1549	+	0.53	-0.91	hypothetical protein PHACADRAFT_32554
plus.g9482	unitig70	372052	372960	908	+	0.52	0.15	Coupling of ubiquitin conjugation to ER degradation 1
minus.g11965	unitig96	1465079	1467210	2131	-	0.51	0.27	no hits found
minus.g4138	unitig122	1501351	1503623	2272	-	0.51	0.21	cytochrome P450
minus.g10256	unitig83	75748	76402	654	-	0.47	0.47	no hits found
minus.g3795	unitig122	490505	491004	499	-	0.46	-1.77	hypothetical protein LAESUDRAFT_707385
minus.g6652	unitig38	806054	807199	1145	-	0.46	-0.41	hypothetical protein PHACADRAFT_250926
plus.g11926	unitig96	974868	976879	2011	+	0.46	-0.59	hypothetical protein A0H81_06264
minus.g12032	unitig96	1717379	1718842	1463	-	0.45	-0.29	hypothetical protein PHLGIDRAFT_101926
minus.g6797	unitig5	104987	105733	746	-	0.44	1.97	phosphatidylglycerol phosphatidylinositol transfer DDB_G0282179
minus.g7588	unitig59	1399674	1401303	1629	-	0.43	-0.86	uncharacterized transmembrane DDB_G0289901-like
minus.g8128	unitig59	2891427	2892428	1001	-	0.42	0.33	hypothetical protein CERSUDRAFT_127592
plus.g2573	unitig113	156895	157961	1066	+	0.42	2.11	family dehydratase
plus.g4536	unitig122	2491002	2492322	1320	+	0.42	-0.19	hypothetical protein TRAVEDRAFT_57469
plus.g7462	unitig59	917801	918973	1172	+	0.42	0.72	DUF1212-domain-containing
minus.g1382	unitig11	456934	457596	662	-	0.41	1.42	hypothetical protein PHLGIDRAFT_127799
minus.g7182	unitig59	390859	393926	3067	-	0.39	0.29	hypothetical protein PHACADRAFT_247205
plus.g13233	unitig63	2191416	2194059	2643	+	0.39	-0.22	endopolyphosphatase
minus.g12513	unitig63	622362	626956	4594	-	0.38	0.6	no hits found
plus.g88	unitig0	299566	300200	634	+	0.37	0.25	pre translocase subunit
minus.g7460	unitig59	1093138	1095313	2175	-	0.36	-0.59	O-methylsterigmatocystin oxidoreductase
minus.g5297	unitig20	106741	108505	1764	-	0.35	0.13	predicted protein
minus.g7889	unitig59	2212265	2212940	675	-	0.33	-0.02	hexaprenyl pyrophosphate mitochondrial
minus.g10381	unitig87	88497	89447	950	-	0.32	0.35	putative transmembrane protein
minus.g11963	unitig96	1458453	1461401	2948	-	0.32	0.96	no hits found
minus.g8050	unitig59	2660834	2661741	907	-	0.3	-0.07	hypothetical protein DICSQDRAFT_160181
minus.g7127	unitig59	239947	240692	745	-	0.29	0.64	Phosphatidylglycerol phosphatidylinositol transfer
plus.g5806	unitig23	552872	553740	868	+	0.29	-0.18	hypothetical protein PHLGIDRAFT_95353
plus.g7772	unitig59	1716234	1717476	1242	+	0.29	0.68	hyphal tip 1
plus.g127	unitig0	400719	401359	640	+	0.27	-0.22	fk506 binding 2
minus.g2821	unitig117	367796	371418	3622	-	0.26	0.79	hypothetical protein PHLGIDRAFT_37817
minus.g4373	unitig122	2109941	2111039	1098	-	0.25	0.77	Non-catalytic module family EXPN
plus.g4416	unitig122	2153821	2156433	2612	+	0.24	0.56	hypothetical protein PHACADRAFT_256454
plus.g9292	unitig7	210470	216744	6274	+	0.2	0.42	glycosyltransferase family 24
plus.g12418	unitig63	15889	16540	651	+	0.19	0.69	Antiviral CAP
plus.g5533	unitig22	532646	535781	3135	+	0.19	0.03	ATP-dependent protease La
plus.g10739	unitig88	185474	188122	2648	+	0.17	0.15	Metallo peptidase M36
minus.g2718	unitig117	67933	69633	1700	-	0.16	1.12	glycosyltransferase family 15
minus.g13211	unitig63	2547928	2549015	1087	-	0.15	-1.08	no hits found
plus.g11670	unitig96	159956	160659	703	+	0.15	2.77	Antiviral CAP
minus.g3491	unitig120	804229	806765	2536	-	0.12	-0.76	repetitive proline-rich cell wall 1- partial
minus.g4109	unitig122	1399245	1401721	2476	-	0.12	-0.32	DEAD-domain-containing
plus.g5588	unitig22	700184	700567	383	+	0.12	0.64	CFEM domain
plus.g8107	unitig59	2658983	2659717	734	+	0.11	-0.15	hypothetical protein PHLGIDRAFT_85646
plus.g7370	unitig59	687654	688450	796	+	0.09	-0.36	Protein priA
minus.g10164	unitig72	303665	304755	1090	-	0.05	0.51	zinc finger 236-like isoform X27
minus.g3038	unitig12	120277	121923	1646	-	0.05	-0.4	hypothetical protein PHACADRAFT_252656
plus.g1943	unitig112	486741	487181	440	+	0.04	0.84	GMP synthase (glutamine-hydrolyzing) partial
minus.g5739	unitig23	499469	501884	2415	-	0.02	-0.49	polyadenylate-binding 1
minus.g1512	unitig11	836617	837710	1093	-	-0.04	1.14	GTP-binding mitochondrial
plus.g7969	unitig59	2259493	2260822	1329	+	-0.04	-0.81	precursor to secretory Ssp120
plus.g8521	unitig61	442560	444085	1525	+	-0.05	-0.2	inosine monophosphate dehydrogenase
plus.g12612	unitig63	530089	531309	1220	+	-0.06	-0.63	GCC2 and GCC3 family
plus.g152	unitig0	466733	467765	1032	+	-0.07	-1.15	hypothetical protein PHLGIDRAFT_114413
minus.g3806	unitig122	523210	526953	3743	-	-0.09	0.8	leucine-rich repeat-containing G- coupled receptor 4
minus.g5511	unitig22	633198	633853	655	-	-0.11	-1.08	barwin-like endoglucanase
minus.g9379	unitig70	349611	354133	4522	-	-0.13	-0.01	S-adenosyl-L-methionine-dependent methyltransferase
plus.g2858	unitig117	363943	364858	915	+	-0.14	-0.4	hypothetical protein STEHIDRAFT_169763
plus.g5016	unitig16	195876	198692	2816	+	-0.16	1.44	fungal hydrophobin
minus.g2101	unitig112	1116345	1118862	2517	-	-0.17	-0.43	heat shock 70
minus.g2336	unitig112	1863840	1865271	1431	-	-0.2	0.39	no hits found
minus.g12383	unitig63	270494	275171	4677	-	-0.21	0.39	no hits found
plus.g788	unitig0	2319062	2319671	609	+	-0.21	0.01	hypothetical protein TRAVEDRAFT_131341, partial
minus.g10403	unitig87	164180	164840	660	-	-0.22	-0.71	hypothetical protein PHLGIDRAFT_112132
minus.g5479	unitig22	526915	530382	3467	-	-0.24	-0.41	cytochrome P450
plus.g5047	unitig16	303901	310784	6883	+	-0.25	-0.66	hypothetical protein LAESUDRAFT_650128, partial
plus.g7929	unitig59	2119906	2120357	451	+	-0.27	-2.6	b(0,+)-type amino acid transporter 1-like
plus.g6368	unitig28	559760	561480	1720	+	-0.28	0.25	acid protease
plus.g10087	unitig70	2203175	2203487	312	+	-0.29	-0.38	unnamed protein product
minus.g2208	unitig112	1441856	1442757	901	-	-0.3	-0.31	hypothetical protein PHLGIDRAFT_20325
minus.g7546	unitig59	1297522	1298605	1083	-	-0.3	-0.37	PTH2-domain-containing
plus.g7296	unitig59	482254	483774	1520	+	-0.31	-0.42	PR-1
minus.g1845	unitig112	306381	306700	319	-	-0.32	-0.8	hypothetical protein PHACADRAFT_214915
minus.g9229	unitig7	274501	276680	2179	-	-0.32	-0.23	cytochrome P450
minus.g12407	unitig63	330140	331531	1391	-	-0.33	-0.88	no hits found
minus.g1455	unitig11	683025	685244	2219	-	-0.33	-0.51	glycosyltransferase family 90
minus.g9975	unitig70	2180939	2181643	704	-	-0.35	-0.12	hypothetical protein GLOTRDRAFT_101715
minus.g9847	unitig70	1780606	1782654	2048	-	-0.36	1	cytochrome P450
plus.g4125	unitig122	1331508	1332123	615	+	-0.36	-1.55	hypothetical protein JAAARDRAFT_30052
minus.g11082	unitig9	810021	811867	1846	-	-0.37	-0.33	sphingomyelin phosphodiesterase
plus.g2431	unitig112	2032474	2034071	1597	+	-0.39	0.61	hypothetical protein PUNSTDRAFT_136999
minus.g537	unitig0	1633074	1634026	952	-	-0.43	-1.78	hypothetical protein PHACADRAFT_258359
minus.g3226	unitig12	648282	650084	1802	-	-0.44	-0.23	WSC-domain-containing
plus.g10943	unitig9	68348	69584	1236	+	-0.44	-1.02	no hits found
minus.g9622	unitig70	1123626	1125224	1598	-	-0.46	-0.57	hypothetical protein
plus.g2688	unitig114	231439	232097	658	+	-0.46	-0.07	hypothetical protein PHACADRAFT_263551
minus.g8965	unitig68	996287	996609	322	-	-0.47	-2.46	high-affinity nicotinic acid transporter
minus.g10465	unitig87	369460	370139	679	-	-0.5	-0.48	hypothetical protein PHACADRAFT_263411
minus.g4173	unitig122	1609527	1613440	3913	-	-0.5	0.22	P-loop containing nucleoside triphosphate hydrolase
plus.g8840	unitig68	388824	391759	2935	+	-0.5	-0.19	alpha beta-hydrolase
minus.g2770	unitig117	227342	229252	1910	-	-0.52	-1.03	hypothetical protein PHACADRAFT_103833
plus.g2523	unitig113	12793	14866	2073	+	-0.56	-1.67	no hits found
minus.g9554	unitig70	893630	895985	2355	-	-0.58	0.38	cytochrome P450
plus.g262	unitig0	733204	736256	3052	+	-0.58	-0.42	predicted protein
minus.g12406	unitig63	328186	329646	1460	-	-0.59	-0.32	no hits found
minus.g6968	unitig55	142834	144955	2121	-	-0.59	0.05	O-methylsterigmatocystin oxidoreductase
plus.g3048	unitig12	47898	48179	281	+	-0.59	-0.27	DUF1748-domain-containing
minus.g9191	unitig7	141203	145890	4687	-	-0.64	-0.33	Telomerase reverse transcriptase
minus.g6843	unitig5	245022	248413	3391	-	-0.68	-0.56	hypothetical protein SERLADRAFT_462975
minus.g2058	unitig112	977223	978909	1686	-	-0.69	-0.3	acid protease
minus.g6018	unitig23	1372817	1374082	1265	-	-0.69	-0.37	lipase
minus.g8988	unitig68	1067406	1067912	506	-	-0.71	-2.02	hypothetical protein A0H81_03265
minus.g4372	unitig122	2108409	2109447	1038	-	-0.72	-1.19	Non-catalytic module family EXPN
minus.g6223	unitig28	344225	346280	2055	-	-0.74	-0.88	Nucleotidyltransferase
plus.g6985	unitig5	491475	491946	471	+	-0.74	-0.52	restriction endonuclease subunit M
minus.g7880	unitig59	2190894	2191735	841	-	-0.75	-0.09	hypothetical protein PHACADRAFT_112086
minus.g223	unitig0	691941	694996	3055	-	-0.76	-0.52	predicted protein
minus.g3121	unitig12	370365	371843	1478	-	-0.77	-1.19	zinc finger homeobox 2
minus.g10176	unitig72	333793	335982	2189	-	-0.78	0.58	cytochrome P450
minus.g12986	unitig63	1923254	1924366	1112	-	-0.78	-1.13	no hits found
minus.g12092	unitig96	1912524	1913774	1250	-	-0.8	-1.33	no hits found
plus.g5858	unitig23	711998	712760	762	+	-0.8	-0.5	hypothetical protein UY93_C0002G0324
minus.g12080	unitig96	1869814	1872443	2629	-	-0.82	0.26	no hits found
minus.g9755	unitig70	1513982	1515020	1038	-	-0.83	-0.84	hypothetical protein STEHIDRAFT_132894
minus.g2791	unitig117	286268	286843	575	-	-0.84	-1.05	no hits found
minus.g12736	unitig63	1237977	1241276	3299	-	-0.86	-1.04	heat shock Hsp90
minus.g6903	unitig5	469178	469648	470	-	-0.87	0.01	helicase MOV-10
minus.g7768	unitig59	1909994	1911534	1540	-	-0.91	-0.09	PLC-like phosphodiesterase
plus.g12749	unitig63	903135	904418	1283	+	-0.93	-0.51	hypothetical protein PILCRDRAFT_811644
plus.g9042	unitig68	997947	998269	322	+	-0.93	-1.99	fluoride ion transporter 1
plus.g1156	unitig107	210324	210736	412	+	-0.94	-2.89	CFEM domain
minus.g788	unitig0	2457255	2457838	583	-	-0.95	-1.03	capsular biosynthesis
plus.g1485	unitig11	631620	632109	489	+	-0.96	-2.47	ched Related family
minus.g2788	unitig117	277472	280446	2974	-	-0.98	-0.63	no hits found
plus.g6192	unitig28	53356	53737	381	+	-0.98	-1.07	CFEM domain
minus.g2332	unitig112	1850405	1851119	714	-	-1.05	-1.41	WSC-domain-containing
plus.g2956	unitig117	674869	675473	604	+	-1.05	-1.82	Antiviral CAP
plus.g8692	unitig61	910906	911805	899	+	-1.05	-1.18	Telomere maintenance SDE2
minus.g11233	unitig9	1287540	1289396	1856	-	-1.06	-0.89	acid protease
minus.g7129	unitig59	242739	243856	1117	-	-1.07	-1.22	rare lipo A-like double-psi beta-barrel
minus.g2789	unitig117	282025	282603	578	-	-1.1	-1.37	no hits found
minus.g8095	unitig59	2789547	2791520	1973	-	-1.1	-0.81	hypothetical protein PHLGIDRAFT_444461
minus.g6231	unitig28	363744	364688	944	-	-1.11	-0.63	Ca2+-binding EF-hand superfamily
minus.g6861	unitig5	304582	305035	453	-	-1.13	-0.92	Beta gamma crystallin
plus.g6958	unitig5	407320	408548	1228	+	-1.15	-1.67	GTP pyrophosphokinase
plus.g10514	unitig87	169750	170357	607	+	-1.16	-3.56	hypothetical protein FOMPIDRAFT_53304
plus.g13035	unitig63	1668086	1674312	6226	+	-1.16	-0.79	GTPase effector DIA Diaphanous
plus.g1484	unitig11	629894	630425	531	+	-1.16	-2.2	hypothetical protein PHACADRAFT_262148
minus.g6798	unitig5	107594	108314	720	-	-1.17	-0.81	Phosphatidylglycerol phosphatidylinositol transfer
plus.g7583	unitig59	1224334	1225621	1287	+	-1.19	-1.7	hypothetical protein PHLGIDRAFT_476797
minus.g6035	unitig23	1413576	1414802	1226	-	-1.2	-1.72	P-loop containing nucleoside triphosphate hydrolase
plus.g629	unitig0	1818585	1821713	3128	+	-1.2	-0.56	alpha beta-hydrolase
plus.g10088	unitig70	2203878	2204231	353	+	-1.24	-0.86	centrosomal C10orf90 isoform X5
minus.g1100	unitig107	202783	203195	412	-	-1.25	-2.02	CFEM domain
plus.g90	unitig0	303426	304055	629	+	-1.26	-1.81	Cyclohexadienyl dehydratase precursor
plus.g1261	unitig107	517976	518502	526	+	-1.28	-2.17	hypothetical protein PHACADRAFT_122440
plus.g3315	unitig120	154216	154908	692	+	-1.28	-1.18	beta-lactam antibiotic acylase
plus.g2856	unitig117	357979	358889	910	+	-1.29	-0.38	hypothetical protein SISSUDRAFT_1127856
plus.g7143	unitig59	81287	82962	1675	+	-1.29	-0.31	DUF1771-domain-containing
plus.g11972	unitig96	1107159	1107733	574	+	-1.3	-0.83	no hits found
minus.g10852	unitig9	97661	101249	3588	-	-1.31	-0.81	predicted protein
minus.g9036	unitig68	1205703	1206899	1196	-	-1.34	-1.64	ribosome small subunit-dependent GTPase A
minus.g9250	unitig7	336799	337188	389	-	-1.34	-4.61	CFEM domain
plus.g4787	unitig122	3190002	3190494	492	+	-1.36	-1.21	no hits found
plus.g5338	unitig20	97334	98433	1099	+	-1.36	-2.14	hypothetical protein PHLGIDRAFT_37937
plus.g6328	unitig28	434296	436324	2028	+	-1.36	-1.22	serine carboxypeptidase
minus.g6315	unitig28	593297	594751	1454	-	-1.41	-0.48	ribonuclease T2
minus.g6606	unitig38	678807	679298	491	-	-1.41	-2.36	short chain dehydrogenase
minus.g4676	unitig122	2955083	2956956	1873	-	-1.43	-0.21	leucine-rich repeat-containing 4C-like
minus.g6906	unitig5	473256	473726	470	-	-1.47	-1.56	no hits found
plus.g412	unitig0	1184396	1185369	973	+	-1.51	-2.03	hypothetical protein PHLGIDRAFT_72471
minus.g597	unitig0	1831787	1833784	1997	-	-1.55	-0.94	type I polyketide synthase
plus.g1101	unitig107	66867	67290	423	+	-1.55	-1.93	Cerato-platanin
plus.g2889	unitig117	449784	450522	738	+	-1.57	-1.41	hypothetical protein A0H81_06940
plus.g12948	unitig63	1431120	1433652	2532	+	-1.58	-3.05	no hits found
minus.g5128	unitig16	646075	646455	380	-	-1.6	-1.69	no hits found
plus.g8122	unitig59	2707800	2708128	328	+	-1.6	-1.46	hypothetical protein PHLGIDRAFT_21417
plus.g10631	unitig87	551051	552013	962	+	-1.69	-1.7	Isochorismatase hydrolase
minus.g3161	unitig12	472279	474633	2354	-	-1.72	-0.57	cytochrome P450
plus.g8809	unitig68	247956	250189	2233	+	-1.72	-1.25	acid protease
minus.g1843	unitig112	301650	302070	420	-	-1.78	-2.97	endothelin-converting enzyme 1-like
plus.g9616	unitig70	778142	778767	625	+	-1.82	-1.82	Non-catalytic module family EXPN
minus.g8989	unitig68	1070933	1071439	506	-	-1.83	-3.63	cytochrome ubiquinol oxidase subunit I
plus.g11034	unitig9	352753	354440	1687	+	-1.87	-1.3	P-loop containing nucleoside triphosphate hydrolase
minus.g2681	unitig114	302414	304640	2226	-	-1.96	-1.61	transcription factor
minus.g12141	unitig96	2079465	2081748	2283	-	-1.98	-2.03	no hits found
minus.g3687	unitig122	163671	164660	989	-	-1.99	-1.63	hypothetical protein PAXINDRAFT_172262
minus.g10854	unitig9	103575	104342	767	-	-2	-1.88	hypothetical protein PHLGIDRAFT_107220
plus.g4222	unitig122	1651611	1655367	3756	+	-2.1	-2.02	no hits found
plus.g3058	unitig12	73598	74049	451	+	-2.12	-0.95	fungal hydrophobin
minus.g1870	unitig112	366758	367337	579	-	-2.13	-2.37	Non-catalytic module family EXPN
minus.g3568	unitig120	1065063	1065710	647	-	-2.13	-2.71	hypothetical protein CONPUDRAFT_111454
plus.g1173	unitig107	252859	253661	802	+	-2.14	-2.27	hypothetical protein PHLGIDRAFT_36853
minus.g5671	unitig23	309753	310750	997	-	-2.23	2.89	glycopeptide partial
minus.g1952	unitig112	616493	618034	1541	-	-2.24	0.12	acid protease
minus.g3983	unitig122	1054406	1054881	475	-	-2.27	-2.08	Cerato-platanin
plus.g4418	unitig122	2167629	2168454	825	+	-2.27	-2.5	no hits found
plus.g7371	unitig59	689343	690229	886	+	-2.32	-1.99	hypothetical protein PHACADRAFT_134144
plus.g10150	unitig70	2389481	2389793	312	+	-2.35	-3.25	fluoride ion transporter 1
plus.g13023	unitig63	1641348	1641747	399	+	-2.35	-3.19	hypothetical protein CRE_31210
plus.g8184	unitig59	2902635	2904655	2020	+	-2.35	-1.63	kinase
plus.g10151	unitig70	2391226	2391538	312	+	-2.36	-1.75	fluoride ion transporter 1
plus.g5015	unitig16	193597	194102	505	+	-2.39	-1.39	fungal hydrophobin
minus.g4680	unitig122	2964873	2965614	741	-	-2.4	-1.11	hypothetical protein PLICRDRAFT_40770
plus.g2432	unitig112	2035680	2037817	2137	+	-2.42	-2.1	hypothetical protein, conserved
plus.g1945	unitig112	489471	489906	435	+	-2.45	-2.9	hypothetical protein PHACADRAFT_265737
plus.g4397	unitig122	2107030	2107897	867	+	-2.58	-1.16	hypothetical protein PHACADRAFT_122015
plus.g160	unitig0	486379	487322	943	+	-2.6	-2.78	4-carboxymuconolactone decarboxylase
plus.g4044	unitig122	1109998	1110951	953	+	-2.61	-1.94	barwin-like endoglucanase
plus.g6669	unitig38	639087	639581	494	+	-2.63	-2.82	short chain dehydrogenase
minus.g13006	unitig63	1971866	1972828	962	-	-2.75	-2.08	no hits found
plus.g11777	unitig96	529987	531175	1188	+	-2.79	-1.95	alpha beta-hydrolase
minus.g5466	unitig22	493994	494683	689	-	-2.81	-3.89	hypothetical protein LAESUDRAFT_815696
minus.g6638	unitig38	767939	768347	408	-	-2.94	-3.41	no hits found
minus.g9903	unitig70	1959434	1960840	1406	-	-2.95	-2.88	nucleoside-diphosphate-sugar epimerase
minus.g3855	unitig122	658660	661371	2711	-	-3.01	-1.77	FAS1 domain-containing
minus.g1345	unitig11	343486	344771	1285	-	-3.02	-2.76	thaumatin
plus.g11306	unitig9	1154752	1161274	6522	+	-3.02	-1.85	Uncharacterized protein Hypma_04748, partial
plus.g3208	unitig12	520976	521854	878	+	-3.09	-2.71	hypothetical protein PUNSTDRAFT_103395
plus.g4002	unitig122	992766	993330	564	+	-3.13	-3.37	flagellar basal body-associated
minus.g4728	unitig122	3117303	3117906	603	-	-3.28	-3.41	guanylate cyclase
minus.g10865	unitig9	142411	142786	375	-	-3.3	-3.13	bromodomain adjacent to zinc finger domain 2B isoform X5
minus.g6319	unitig28	604489	606191	1702	-	-3.4	-3.2	acid protease
minus.g5513	unitig22	639383	639771	388	-	-3.46	-3.76	CFEM domain
plus.g10011	unitig70	1969083	1972406	3323	+	-3.6	-3.18	Neutral alkaline nonlysosomal ceramidase
minus.g6907	unitig5	474787	476386	1599	-	-3.74	-3.83	Morn repeat
minus.g4005	unitig122	1112966	1114199	1233	-	-4.03	-4.25	adenylate kinase
minus.g2578	unitig113	259219	259895	676	-	-4.04	-2.36	hypothetical protein M413DRAFT_12903
minus.g787	unitig0	2455003	2457114	2111	-	-4.25	-4	cytochrome P450
minus.g9152	unitig7	44801	46792	1991	-	-4.27	-2.87	no hits found
plus.g6408	unitig28	680042	681237	1195	+	-4.35	-4.87	hypothetical protein
minus.g9031	unitig68	1182582	1185052	2470	-	-4.52	-4.29	carotenoid ester lipase precursor
plus.g4382	unitig122	2074679	2075722	1043	+	-4.54	-3.98	expansin family
plus.g10405	unitig83	213760	214591	831	+	-4.67	-4.76	collagen-like surface
minus.g6139	unitig28	88944	89332	388	-	-4.84	-3.65	CFEM domain
minus.g10193	unitig72	384049	386850	2801	-	-4.95	-5.24	cytochrome P450
plus.g6923	unitig5	288982	289445	463	+	-5.08	-4.84	beta gamma crystallin
minus.g6133	unitig28	65526	65920	394	-	-5.14	-6.73	CFEM domain
plus.g9020	unitig68	932293	932572	279	+	-5.15	-4.92	PREDICTED: ephexin-1
minus.g2673	unitig114	268842	270159	1317	-	-5.21	-6.13	thaumatin
minus.g8956	unitig68	972260	972828	568	-	-5.21	-5.76	Non-catalytic module family EXPN
minus.g6131	unitig28	61961	62344	383	-	-5.25	-2.7	CFEM domain
plus.g3504	unitig120	765349	765768	419	+	-5.69	-6.9	predicted protein
minus.g3592	unitig120	1127786	1128316	530	-	-5.76	-5.05	hypothetical protein NEOLEDRAFT_1086546
minus.g1346	unitig11	346345	347667	1322	-	-5.82	-6.48	thaumatin
plus.g10176	unitig72	29478	30036	558	+	-5.88	-6.55	Allergen Asp f 7
plus.g9019	unitig68	931345	931703	358	+	-7.32	-7.46	enkurin isoform X3
minus.g4536	unitig122	2571861	2572697	836	-	-7.55	-6.53	hypothetical protein PHLGIDRAFT_17696
plus.g4918	unitig14	85239	85652	413	+	-8.91	-7.6	guanidine nucleotide exchange
plus.g1415	unitig11	430648	431158	510	+	-9	-9.51	hypothetical protein PHLGIDRAFT_444438
plus.g6721	unitig38	790991	792688	1697	+	-9.61	-9.07	cell agglutination
minus.g8776	unitig68	403260	403945	685	-	-9.83	-10.31	hypothetical protein GLOTRDRAFT_101715
plus.g6924	unitig5	291105	291543	438	+	-10.07	-8.91	beta gamma crystallin
plus.g1901	unitig112	365736	366366	630	+	-10.93	-10.59	carbohydrate-binding module family 50
minus.g10041	unitig70	2376608	2376920	312	-			fluoride ion transporter 1
minus.g10223	unitig79	3045	4148	1103	-			hypothetical protein M422DRAFT_239069
minus.g10298	unitig83	200908	201388	480	-			no hits found
minus.g10306	unitig83	212696	213176	480	-			no hits found
minus.g10645	unitig88	207280	208081	801	-			DUF3472 domain
minus.g11118	unitig9	934278	937068	2790	-			hypothetical protein PILCRDRAFT_14653
minus.g11517	unitig96	56797	57120	323	-			no hits found
minus.g1251	unitig11	36410	37587	1177	-			hypothetical protein M404DRAFT_128694
minus.g2133	unitig112	1243150	1244600	1450	-			Cell surface glyco 1
minus.g2187	unitig112	1388983	1392815	3832	-			glycosyltransferase family 20
minus.g2924	unitig117	698321	698710	389	-			fungal hydrophobin
minus.g4717	unitig122	3089101	3089836	735	-			hypothetical protein PHACADRAFT_208574
minus.g5206	unitig19	63586	65062	1476	-			no hits found
minus.g5223	unitig19	117513	117857	344	-			C4-dicarboxylate ABC transporter
minus.g5392	unitig22	265396	266774	1378	-			hypothetical protein LAESUDRAFT_609320, partial
minus.g6062	unitig23	1486612	1487276	664	-			DnaJ domain protein
minus.g634	unitig0	1929110	1929481	371	-			glutathione-dependent reductase
minus.g6816	unitig5	155536	155895	359	-			predicted protein
minus.g6904	unitig5	470067	470546	479	-			hypothetical protein DOTSEDRAFT_133898
minus.g6905	unitig5	472248	472581	333	-			hypothetical protein
minus.g7557	unitig59	1318633	1319308	675	-			dedicator of cytokinesis 3
plus.g10149	unitig70	2386241	2386565	324	+			fluoride ion transporter 1
plus.g10399	unitig83	201972	202794	822	+			collagen-like surface
plus.g10590	unitig87	427768	428782	1014	+			Ulp1 protease family
plus.g10709	unitig88	103812	104209	397	+			BNR repeat domain
plus.g10744	unitig88	198574	200856	2282	+			hypothetical protein PHLGIDRAFT_502163
plus.g11634	unitig96	43275	43605	330	+			fluoride ion transporter partial
plus.g12169	unitig96	1744527	1745625	1098	+			DUF1771-domain-containing
plus.g12358	unitig96	2330191	2332342	2151	+			hypothetical protein CERSUDRAFT_55750, partial
plus.g1238	unitig107	457910	458174	264	+			transcription factor HIVEP3-like
plus.g2170	unitig112	1232443	1235334	2891	+			Retrovirus-related Pol poly from transposon TNT 1-94
plus.g2955	unitig117	672758	673388	630	+			apocarotenoid-15,15 -oxygenase
plus.g3934	unitig122	774134	778000	3866	+			Gag-Pol poly
plus.g7105	unitig55	316357	318741	2384	+			hypothetical protein GALMADRAFT_159337
plus.g8425	unitig61	136433	137108	675	+			dedicator of cytokinesis 3
plus.g8728	unitig62	20740	22108	1368	+			DNA mismatch repair partial
plus.g9192	unitig68	1415202	1416531	1329	+			no hits found
plus.g9535	unitig70	532596	534275	1679	+			hypothetical protein SCLCIDRAFT_25380
