# Supplementary material for: Genome description of Phlebia radiata 79 with comparative genomics analysis on lignocellulose decomposition machinery of phlebioid fungi
Source: BMC Genomics. 2019 May 28;20:430. doi: 10.1186/s12864-019-5817-8 (PMC6540522; doi:10.1186/s12864-019-5817-8)
Supplement: Supplementary file 7 — ABC transporter genes identified from the P. radiata genome assembly. (XLSX 117 kb) [file 12864_2019_5817_MOESM7_ESM.xlsx]

## Sheet: Sheet1
		Position	Gene id	Subfamily	Group	Name	Comments
ABC-A		unitig14:21627-27527(-)	minus.g4865	ABC-A	ABCA1	PhlraABCA1.1
ABC-B	full-length	unitig11:668750-673387(+)	plus.g1494	ABC-B (FL)	ABCB1	PhlraABCB1.1
		unitig68:1349976-1354837(+)	plus.g9167	ABC-B (FL)	ABCB2	PhlraABCB2.1a
		unitig122:3232614-3237448(+)	plus.g4800	ABC-B (FL)	ABCB2	PhlraABCB2.1b
	half transporter	unitig9:194926-197550(-)	minus.g10882	ABC-B (HT)	ABCB3	PhlraABCB3.1
		unitig0:2218101-2222382(+)	plus.g756	ABC-B (HT)	ABCB4	PhlraABCB4.1
		unitig70:2123256-2126149(+)	plus.g10061	ABC-B (HT)	ABCB5	PhlraABCB5.1
		unitig63:1820036-1830109(-)	minus.g12953	ABC-B (HT)	ABCB6	PhlraABCB6.1
		unitig122:3168222-3173400(-)	minus.g4749	ABC-B (HT)	ABCB6	PhlraABCB6.2a
		unitig122:3195808-3198427(+)	plus.g4789	ABC-B (HT)	ABCB6	PhlraABCB6.2b
		unitig96:58673-61400(-)	minus.g11518	ABC-B (HT)	ABCB6	PhlraABCB6.2c
		unitig112:721617-724383(-)	minus.g1980	ABC-B (HT)	ABCB6	PhlraABCB6.3
ABC-C		unitig112:2071920-2078465(-)	minus.g2406	ABC-C	ABCC2	PhlraABCC2.1a
		unitig61:138660-145221(-)	minus.g8368	ABC-C	ABCC2	PhlraABCC2.1b
		unitig9:572297-578073(+)	plus.g11108	ABC-C	ABCC3	PhlraABCC3.1
		unitig112:2111657-2118102(+)	plus.g2458	ABC-C	ABCC3	PhlraABCC3.2a
		unitig112:2132628-2139064(-)	minus.g2422	ABC-C	ABCC3	PhlraABCC3.2b
		unitig112:2156892-2163238(+)	plus.g2469	ABC-C	ABCC3	PhlraABCC3.2c
		unitig11:980624-987994(+)	plus.g1605	ABC-C	ABCC4	PhlraABCC4.1a
		unitig11:1003599-1010396(-)	minus.g1575	ABC-C	ABCC4	PhlraABCC4.1b
		unitig59:22242-28953(+)	plus.g7132	ABC-C	ABCC4	PhlraABCC4.1c
		unitig59:41399-49428(+)	plus.g7137	ABC-C	ABCC4	PhlraABCC4.1d
		unitig59:64321-71286(-)	minus.g7063	ABC-C	ABCC4	PhlraABCC4.1e
		unitig59:71412-78828(-)	minus.g7064	ABC-C	ABCC4	PhlraABCC4.1f
		unitig59:84065-90817(-)	minus.g7066	ABC-C	ABCC4	PhlraABCC4.1g
		unitig59:91584-98461(-)	minus.g7067	ABC-C	ABCC4	PhlraABCC4.1h
		unitig55:135707-141889(+)	plus.g7040	ABC-C	ABCC6	PhlraABCC6.1
		unitig70:1273417-1279617(-)	minus.g9675	ABC-C	ABCC7	PhlraABCC7.1
		unitig9:1607222-1613117(-)	minus.g11353	ABC-C	ABCC7	PhlraABCC7.2
		unitig9:1498472-1505048(+)	plus.g11433	ABC-C	ABCC7	PhlraABCC7.3
		unitig5:305617-306991(-)	minus.g6862	ABC-C	ABCC2		Pseudogene similar to ABCC2 proteins
ABC-D		unitig11:584572-587507(+)	plus.g1471	ABC-D	ABCD1	PhlraABCD1.1
		unitig59:1524608-1527674(-)	minus.g7627	ABC-D	ABCD2	PhlraABCD2.1
ABC-E		unitig9:1552381-1554770(+)	plus.g11455	ABC-E	ABCE1	PhlraABCE1.1
ABC-F		unitig39:62886-65176(-)	minus.g6758	ABC-F	ABCF1	PhlbrABCF1.1
		unitig112:815521-818594(+)	plus.g2042	ABC-F	ABCF2	PhlraABCF2.1
		unitig70:215995-223635(+)	plus.g9431a and plus.g9432a	ABC-F	ABCF3	PhlraABCF3.1	The gene is apparently disrupted by a (relatively recent) retrotransposon insertion and is represented by two adjacent models
		unitig0:1621123-1625395(-)	minus.g532	ABC-F	ABCF4	PhlraABCF4.1
		unitig107:103148-106775(+)	plus.g1114	ABC-F	ABCF5	PhlraABCF5.1
ABC-G		unitig6:425582-430913(+)	plus.g8349	ABC-G	ABCG2	PhlraABCG2.1a
		unitig11:653610-659763(-)	minus.g1446	ABC-G	ABCG2	PhlraABCG2.1b
		unitig12:654263-660027(-)	minus.g3229	ABC-G	ABCG2	PhlraABCG2.1c
		unitig6:336570-342590(-)	minus.g8276	ABC-G	ABCG4	PhlraABCG4.1a
		unitig59:2248869-2254894(-)	minus.g7902	ABC-G	ABCG4	PhlraABCG4.1b
		unitig19:167782-172437(+)	plus.g5294	ABC-G	ABCG6	PhlraABCG6.1
		unitig9:287220-291124(+)	plus.g11016	ABC-G	ABCG7	PhlraABCG7.1
		unitig107:77208-80704(-)	minus.g1056	ABC-G	ABCG7	PhlraABCG7.2
ABC-I		unitig38:431961-433157(+)	plus.g6599	ABC-I	ABCI1	PhlraABCI1.1
Ydr061w		unitig70:2393672-2395623(+)	plus.g10153	ABC-I	ABCI2	PhlraABCI2.1
		unitig122:1395057-1395999(+)	plus.g4145	ABC-I	ABCI3	PhlraABCI3.1
