# Supplementary material for: Genome description of Phlebia radiata 79 with comparative genomics analysis on lignocellulose decomposition machinery of phlebioid fungi
Source: BMC Genomics. 2019 May 28;20:430. doi: 10.1186/s12864-019-5817-8 (PMC6540522; doi:10.1186/s12864-019-5817-8)
Supplement: Supplementary file 8 — Comparisons of the numbers of ABC transporter genes between different species of Agaricomycotina. (XLSX 23 kb) [file 12864_2019_5817_MOESM8_ESM.xlsx]

## Sheet: Sheet2
Species	ABC-A	ABC-B									ABC-C								ABC-D			ABC-E	ABC-F						ABC-G								ABC-I	Ydr061w	total	genome size	Transporters per Mb of genome
		full			half					total	1	2	3	4	5	6	7	total	1	2	total		1	2	3	4	5	total	1	2	3	4	5	6	7	total
		1	2	total	3	4	5	6	total
Coprinopsis cinerea (Coprinus cinereus) okayama7#130	1	2	3(5)	5(7)	1	1	1	6	9	14(16)	0	3	2	1	0	1	5	12	1	1	2	1	1	1	1	1	1	5	0	3	0	1	0	1	2	7	1	2	45(47)	37.5	1.25
Agaricus bisporus var. bisporus (H97)	1	1	2	3	1	1	1	6	9	12	0	1	2	2	0	1	3	9	1	1	2	1	1	1	1	0	1	4	0	2	0	0	0	0	2	4	1	2	36	30.2	1.19
Laccaria bicolor S238N-H82	1	2(8)	3	5(11)	1	1	1	4	7	12(18)	0	1	3(7)	1(3)	0	1	2	8(14)	1	1	2	1	1	1	1	1	1	5	0	4(11)	0	1	0	0	3(5)	8(17)	1	6(8)	44(67)	60.71	0.72
Laccaria amethystina LaAM-08-1	1(2)	2(12)	3(5)	5(17)	1(2)	1	1(2)	4(5)	7(10)	12(27)	0	1	2(18)	1(4)	0	1	2(5)	7(29)	1(3)	1	2(4)	1	1(2)	1	1	1	1	5(6)	0	3(5)	0	1(2)	0	0	2(6)	6(13)	1	2(7)	37(90)	52.2	0.71
Amanita muscaria Koide	1	1	5(7)	6(8)	1	1(2)	1	2(3)	5(7)	11(15)	0	1	3	0	0	1	4(5)	9(10)	1(3)	1	2(4)	1	1	1	0	0	1	3	0	1	0	1	0	0	2(9)	3(11)	1	1	32(47)	40.7	0.79
Tricholoma matsutake 945	1	1(7)	1	2(8)	2	1	1	8(9)	12(13)	14(21)	0	1(2)	4(15)	1(2)	0	1	3	10(23)	1	1	2	1	1	1	1	1	1	5	0	4(7)	0	1(3)	0	1	2	8(13)	1	2	39(64)	175.76	0.22
Cortinarius glaucopus AT 2004 276	1	1(7)	1(2)	2(9)	1	1	1	5(7)	8(10)	10(19)	0	1	2	11(19)	0	0	7(11)	21(33)	0	0	0	1(3)	1	1	2(3)	1	1(8)	6(14)	0	2(6)	0	1	0	0	2	5(9)	1	2	47(82)	63.45	0.74
Hebeloma cylindrosporum h7	3	2	1	3	1	1	1	4	7	10	0	2	2	3(4)	0	1	5	13(14)	1	1	2	1	1	1	1	1	1	5	0	3	0	1	0	1	2	7	1	2	44(45)	38.23	1.15
Schizophyllum commune	1	2(3)	2	4(5)	1(2)	1	1	6	9(10)	13(15)	0	1(2)	3	5	1	1	4	15(16)	1	1	2	1	1	1	1	1	1	5	1(4)	1	0	2	0	1	2	7(10)	1	2	47(53)	38.62	1.22
Piloderma croceum F 1598	2	1(2)	6(7)	7(9)	1	1	1	6	9	16(18)	0	1	3	2(7)	0	1	2(4)	9(16)	1	1	2	1	1	1	1	1	1	5	1(2)	3	2	1	0	1(2)	2(6)	10(16)	1	2	48(63)	59.33	0.81
Boletus edulis	1	1(2)	1	2(3)	1	1	1	4	7	9(10)	0	1	1(2)	1(2)	0	1(3)	2(5)	6(13)	1	1	2	1	1	1	0	1	1	4	0	1(3)	0	1(2)	0	0	2(4)	4(9)	1	2(3)	30(44)	46.64	0.64
Paxillus involutus ATCC 200175	1	1(4)	3(6)	4(10)	1	1(2)	1	4	7(8)	11(18)	0	1	1(4)	1	0	2(4)	3(4)	8(14)	1	1	2	1	1	1	1	1	1	5	0	6(8)	0	0	0	0	2(4)	8(12)	1	2	39(56)	58.3	0.67
Paxillus rubicundus Ve08.2h10	1	1	2(3)	3(4)	1	1(2)	1	4	7(8(	10(12)	0	1	0(2)	1	0	1	3	6(8)	1	1	2	1	1	1	1	1	1	5	0	5(6)	0	0	0	0	2	7(8)	1	2	36(40)	53.01	0.68
Serpula lacrymans S7.3	1	1(2)	2	3(4)	1	1	1	4	7	10(11)	0	1	4	1	0	1	4(5)	11(12)	1	1	2	1	1	1	1	1	1	5	0	2	0	1	0	0	1	4	1	2	37(39)	47	0.79
Coniophora puteana	2(3)	1	2	3	1	1	1	5	8	11	0	6(7)	4(6)	2	0	1	4	17(20)	1	1	2	1	1	1	1	1	1(2)	5(6)	0	0	0	1	0	0	2	3	1	2	44(49)	42.97	1.02
Pisolithus microcarpus 441	0	1	4(16)	5(17)	1	1	1	3	6	11(23)	0	1(2)	1(2)	1	0	1(3)	3	7(11)	2	1	3	1	1(4)	1	0	0	1(2)	3(7)	0	1	0	1	0	0	2(3)	4(5)	1	2	32(53)	53.03	0.6
Pisolithus tinctorius Marx 270	0	1	4(5)	5(6)	1	1	1	3(5)	6(8)	11(14)	0	1	4(5)	2	0	1(2)	8	16(18)	1	1	2	1	1	1	0	0	1	3	0	2	0	1	0	0	3	6	1	2	42(47)	71.01	0.59
Scleroderma citrinum Foug A	0	1	5	6	1	1	1(2)	7	10(11)	16(17)	0	1	2(3)	1	0	1(3)	5	10(13)	1	1	2	1	1	1	0	0	1	3	0	0	0	0	0	0	3	3	1	2	38(42)	56.14	0.68
Suillus brevipes	1(7)	1	3(6)	4(7)	1	1(3)	1	8	11(13)	15(20)	0	1(4)	2(5)	1	0	1	2(4)	7(15)	1	1	2	1	1(3)	1	1	1	1(4)	5(10)	0	4(11)	0	0	0	0	2	6(13)	1	2	40(71)	51.71	0.77
Suillus luteus UH-Slu-Lm8-n1	1(5)	1	3(5)	4(6)	1	1(3)	1	8	11(13)	15(19)	0	1	2(3)	1	0	1	2	7(8)	1(2)	1	2(3)	1	1(2)	1	1	1	1(2)	5(7)	0	4(6)	0	0	0	0	2	6(8)	1	2	40(54)	37.01	1.08
Ganoderma sp. 10597 SS1	2	1	1	2	1	1	1	6	9	11	0	1	3(4)	2(3)	0	1	4	11(13)	1	1	2	1	1	1	1	1	1	5	0	1	0	1	0	0	2	4	1	2	39(41)	39.52	0.99
Fomitopsis pinicola SS1	2	1(7)	1	2(8)	1	1(2)	1	2	5(6)	7(14)	0	1	2(5)	7(10)	2	1	3(6)	16(25)	1	1	2	1	1(2)	1	0	1	1	4(5)	0	2	0	1	0	1(2)	2	6(7)	1	2	41(59)	46.3	0.89
Wolfiporia cocos MD-104 SS10	1(2)	1	1	2	1	1	1	3	6	8	0	1	3	7	0	1	3	15	1	1	2	1	1	1	0	1	1	4	0	2	0	1	0	0	2	5	1	2	39(40)	50.48	0.77
Postia placenta MAD-698	1	1	1	2	1	1	1	3	6	8	0	1	2	8	0	1	4	16	1	1	2	1	1	1	0	1	1	4	0	4	0	2	0	0	2	8	1	2	43	68.98	0.62
Trametes versicolor	1	1	2	3	1	1	1	3	6	9	0	2	3(4)	7(8)	1	1	3	17(19)	1	1	2	1	1	1	1	1	1	5	0	1(2)	0	1	0	0	2	4(5)	1	2	42(45)	44.79	0.94
Dichomitus squalens	1	1	1	2	1	1	1	5(6)	8(9)	10(11)	0	1	3	4	1(2)	1	3	13(14)	1	1	2	1	1	1	1	1	1	5	0	1	0	1	0	0	2	4	1	2	39(41)	42.75	0.91
Ceriporiopsis subvermispora B	1	1	1	2	1	1	1	5	8	10	0	2	2	16	0	1	4	25	1	1	2	1	1	1	0	1	1	4	0	1	0	1	0	0	2	4	1	2	50	39	1.28
Phlebia brevispora HHB-7030 SS6	1	1	2	3	1	1	1	3	6	9	0	3	3	15(16)	0	1	4	26(27)	1	1	2	1	1	1	1	1	1	5	0	4	0	1	0	1	2	8	1	2	55(56)	49.96	1.1
Phlebia radiata	1	1	2	3	1	1	1	5	8	11	0	2	4	8	0	1	3	18	1	1	2	1	1	1	1	1	1	5	0	3	0	2	0	1	2	8	1	2	49	40.4	1.2
Phlebiopsis gigantea 11061_1 CR5-6	0	1	2	3	1	1	1	6	9	12	0	2	2	11	0	1	3	19	1	1	2	1	1	1	0	1	2	5	0	2	0	1	0	1	2	6	1	2	48	30.14	1.59
Phanerochaete chrysosporium RP-78	0	1	2	3	1	1	1	5	8	11	0	1	2	11	0	1	3	18	1	1	2	1	1	1	0	1	2	5	0	3	0	1	0	4	2	10	1	2	50	35.1	1.42
Phanerochaete carnosa HHB-10118-Sp	0	1	2(5)	3(6)	1	1	1	4	7	10(13)	0	1	2	11	0	1	3	18	1	1	2	1	1	1	0	1	2	5	0	2	0	1	0	3(4)	2	8(9)	1	2	47(51)	46.29	1.01
Bjerkandera adusta	0	1(2)	3(5)	4(7)	1	1	1	5	8	12(15)	0	1	2	6(7)	0	1	3	13(14)	1	1	2	1	1	1	0	1	1	4	0	2	0	1	0	2	2	7	1	2	42	42.73	0.98
Heterobasidion annosum	1	1	1	2	1	1	1	2	5	7	0	1	1	2	0	0	2	6	1	1	2	1	1	1	0	1	2	5	1	2	0	2	0	0	2(3)	7(8)	1	2	32(33)	33.1	0;97
Stereum hirsutum FP-91666 SS1	1	1	1	2	1	1(2)	1	2	5(6)	7(8)	0	1	2(5)	10	0	1	7	21(24)	1	1	2	1	1	1	1	1	1	5	0	3	0	1	0	1	2	7	1	2	47(51)	46.51	1.01
Gloeophyllum trabeum	1(2)	1	1	2	1	1	1	3	6	8	0	2	2	1(2)	0	1	4	10(11)	1	1	2	1	1	1	0	1	1	4	0	2	0	1	0	1	2	6	1	2	35(37)	37.18	0.94
Punctularia strigosozonata	1	2	2	4	1	1	1	2	5	9	0	2	1	9	2	1	3(4)	18(19)	0	0	0	1	1	1	1	1	1	5	2	1	0	0	0	2	2	7	1	2	44(45)	34.17	1.29
Fomitiropia mediterranea	1	1(2)	3	4(5)	1	1	1(3)	2	5(7)	9(12)	0	2	2	5	0	0	3	12	1	1	2	1	1	1	0	1	1	4	0	2	0	1	0	1	2	6	1	2	38(41)	63.35	0.6
Tulasnella calospora AL13/4D	1	1	6	7	1	1	1	4	7	14	0	1	3(5)	1	0	1	3	9(11)	1	1	2	1	1	1	1	1	1(2)	5(6)	0	0	0	2	0	1	2	5	1	2	40(43)	62.39	0.64
Sebacina vermifera MAFF 305830	1	1	5	6	1	1	1	3	6	12	0	1	6(7)	1	1	1	3	13(14)	1	1	2	1	1	1	0	1	1	4	0	0	0	0	0	1	2	3	1	2	39(40)	38.09	1.02
Piriformospora indica DSM 11827	1	2(3)	1	3(4)	1	1	1	3	6	9(10)	0	1(2)	4(5)	1	1	1	3	11(13)	1	1	2	1	1	1	0	1	1	4	0	0	0	0	0	2	2	4	1	2	35(38)	24.98	1.4
Auricularia delicata SS-5	1	1	2	3	1	1	1	6	9	12	0	1(2)	9(10)	4	1	1(2)	9(10)	25(29)	1	1	2	1	1(4)	1	1	1	1	5(8)	2	1	0	0	0	2(4)	3	8(10)	1	2(3)	57(67)	74.92	0.76
Dacryopinax sp. DJM 731 SSP-1	1(2)	1	4	5	2	1(2)	1	1	5(6)	10(11)	0	1	1	7	0	1	4	14	1	1	2	1	1	1	1	1	1	5	0	0	0	1	0	0	2	3	1	2	39(41)	29.5	1.32
Cryptococcus neoformans var. neoformans JEC21	0	1	1	2	1	1	2	0	4	6	1	3	1	1	0	1	2	9	1	1	2	1	1	1	0	1	1	4	2	0	2	1	1	1	1	8	1	2	33	19.05	1.73
Tremella mesenterica	0	1	2	3	1	1	2	1	5	8	1	4	1	1	0	1	3(4)	11(12)	1	1	2	1	1	1	0	1	1	4	0	0	0	1	0	1	2	4	1	2	33(34)	28.6	1.15
Ustilago maydis 521	1	1	3	5	1	1	1	0	3	8	1	1	2	0	3(5)	1	2	10(12)	1	1	2	1	1	1	1	1	1	5	0	1	1	2	0	2	2	8	1	1	37(39)	20.5	1.9
Malassezia globosa CBS7966	0	1	2	4	1	1	1	0	3	7	2	1	0	0	0	1	1	5	1	1	2	1	1	1	0	1	1	4	0	2	0	0	0	0	0	2	1	1	23	9	2.56
Puccinia graminis f. sp. tritici CRL 75-36-700-3	0	1	0	1	1	1	1	0	3	4	2	0	2	0	0	2	1	7	1	1	2	1	1	1	0	1	1	4(5)	0	0	0	3	0	0	2	7	1	0	26(27)	81.5	0.33
Melampsora larici-populina 98AG31	0	1	0	1	1	1	1	0	3	4	1	1	1	0	0	2(3)	0	5(6)	1	1	2	1	1	1	0	1	1	4	0	0	0	6	0	1	2	10(12)	1	1(2)	28(32)	101.1	0.28
